# Supplementary material for: Identification of Aedes aegypti Long Intergenic Non-coding RNAs and Their Association with Wolbachia and Dengue Virus Infection
Source: PLoS Negl Trop Dis. 2016 Oct 19;10(10):e0005069. doi: 10.1371/journal.pntd.0005069 (PMC5070814; doi:10.1371/journal.pntd.0005069)
Supplement: S2 Table — (XLSX) [file pntd.0005069.s004.xlsx]

## Sheet: Sheet1
lincRNA	Gene ID	scaffold	Length	Start	End	Strand	Transcripts	Longest transcript (bp)	Events*	Spliced Events*	Reads	Spliced Reads
lincRNA_1	Gene 3	supercont1.1326	1172	14543	15714	+	1	1001	5	0	155	0
lincRNA_2	Gene 75	supercont1.139	641	1092426	1093066	+	1	203	2	0	11	0
lincRNA_3	Gene 76	supercont1.139	737	1104551	1105287	+	1	737	1	0	197	0
lincRNA_4	Gene 84	supercont1.139	473	1205253	1205725	+	1	473	1	0	391	0
lincRNA_5	Gene 121	supercont1.1013	886	246113	246998	-	1	886	3	0	129	0
lincRNA_6	Gene 137	supercont1.996	638	151672	152309	-	1	285	2	0	13	0
lincRNA_7	Gene 163	supercont1.873	3030	336192	339221	-	1	1859	8	0	177	0
lincRNA_8	Gene 173	supercont1.101	565	218758	219322	-	1	565	1	0	334	0
lincRNA_9	Gene 185	supercont1.101	836	433532	434367	+	1	836	1	0	1540	0
lincRNA_10	Gene 197	supercont1.101	958	797246	798203	+	1	958	1	0	639	0
lincRNA_11	Gene 219	supercont1.101	1161	1451122	1452282	+	3	781	5	3	1274	3
lincRNA_12	Gene 244	supercont1.101	1768	1989456	1991223	-	1	1768	1	0	246	0
lincRNA_13	Gene 250	supercont1.101	925	2336252	2337176	+	1	768	4	0	96	0
lincRNA_14	Gene 265	supercont1.1277	406	139385	139790	-	1	406	1	0	220	0
lincRNA_15	Gene 278	supercont1.474	1444	226260	227703	+	1	623	3	0	41	0
lincRNA_16	Gene 295	supercont1.474	2371	488320	490690	+	1	721	4	0	34	0
lincRNA_17	Gene 304	supercont1.474	854	589896	590749	-	1	551	4	0	28	0
lincRNA_18	Gene 367	supercont1.210	444	21467	21910	-	1	444	1	0	2150	0
lincRNA_19	Gene 395	supercont1.210	1428	507284	508711	+	1	1207	3	0	134	0
lincRNA_20	Gene 453	supercont1.210	2376	1678970	1681345	-	1	373	3	0	17	0
lincRNA_21	Gene 496	supercont1.890	2790	311867	314656	-	1	1136	5	2	1301	4
lincRNA_22	Gene 506	supercont1.890	1086	395274	396359	+	13	327	16	14	395	24
lincRNA_23	Gene 510	supercont1.890	1311	408168	409478	+	6	458	8	6	406	33
lincRNA_24	Gene 513	supercont1.1485	734	2143	2876	+	1	734	1	0	173	0
lincRNA_25	Gene 558	supercont1.523	258	537764	538021	-	1	258	1	0	328	0
lincRNA_26	Gene 574	supercont1.523	3458	737542	740999	+	1	2802	3	0	5171	0
lincRNA_27	Gene 575	supercont1.523	1068	790973	792040	-	1	956	3	1	672	1
lincRNA_28	Gene 591	supercont1.3160	461	5636	6096	+	1	220	2	0	20	0
lincRNA_29	Gene 621	supercont1.415	1454	563262	564715	+	1	1454	2	0	1247	0
lincRNA_30	Gene 623	supercont1.415	1610	645359	646968	+	1	390	3	0	17	0
lincRNA_31	Gene 649	supercont1.146	3460	27304	30763	+	1	926	5	0	47	0
lincRNA_32	Gene 650	supercont1.146	472	34106	34577	+	1	472	1	0	397	0
lincRNA_33	Gene 702	supercont1.146	5917	1121142	1127058	-	1	599	5	0	28	0
lincRNA_34	Gene 703	supercont1.146	1223	1139919	1141141	-	3	811	6	3	345	11
lincRNA_35	Gene 709	supercont1.146	553	1219064	1219616	-	1	553	1	0	341	0
lincRNA_36	Gene 720	supercont1.146	3209	1378183	1381391	-	1	627	4	0	24	0
lincRNA_37	Gene 828	supercont1.401	2369	795670	798038	-	1	1098	6	0	44	0
lincRNA_38	Gene 872	supercont1.699	209	332324	332532	-	1	209	1	0	18	0
lincRNA_39	Gene 897	supercont1.699	654	569631	570284	+	1	654	3	0	41	0
lincRNA_40	Gene 904	supercont1.542	3613	74762	78374	+	1	1776	4	0	595	0
lincRNA_41	Gene 932	supercont1.542	1096	448409	449504	-	1	283	2	0	10	0
lincRNA_42	Gene 940	supercont1.542	1088	530598	531685	+	1	269	2	0	17	0
lincRNA_43	Gene 959	supercont1.542	1664	687037	688700	+	1	1664	2	0	645	0
lincRNA_44	Gene 979	supercont1.205	1823	250098	251920	-	1	1203	4	0	356	0
lincRNA_45	Gene 1015	supercont1.205	687	793946	794632	-	1	419	2	0	86	0
lincRNA_46	Gene 1020	supercont1.205	8626	963372	971997	+	1	1993	8	0	259	0
lincRNA_47	Gene 1049	supercont1.2821	4277	1701	5977	-	1	424	3	0	16	0
lincRNA_48	Gene 1058	supercont1.164	728	159764	160491	-	1	237	2	0	78	0
lincRNA_49	Gene 1099	supercont1.164	1863	1845766	1847628	+	1	458	2	0	19	0
lincRNA_50	Gene 1104	supercont1.164	1147	1905264	1906410	-	1	607	3	0	20	0
lincRNA_51	Gene 1123	supercont1.835	4640	242212	246851	+	1	743	4	0	36	0
lincRNA_52	Gene 1147	supercont1.1083	3695	84628	88322	+	1	727	5	0	31	0
lincRNA_53	Gene 1150	supercont1.1083	2313	162905	165217	+	1	433	3	0	24	0
lincRNA_54	Gene 1153	supercont1.1083	1990	184301	186290	+	1	245	2	0	10	0
lincRNA_55	Gene 1154	supercont1.1083	3303	195335	198637	+	1	601	4	0	21	0
lincRNA_56	Gene 1156	supercont1.1083	1076	229886	230961	+	1	283	2	0	12	0
lincRNA_57	Gene 1166	supercont1.825	621	81827	82447	-	1	325	3	0	20	0
lincRNA_58	Gene 1167	supercont1.825	1596	114357	115952	+	1	528	3	0	24	0
lincRNA_59	Gene 1183	supercont1.825	1034	325749	326782	-	1	500	3	0	30	0
lincRNA_60	Gene 1202	supercont1.1254	382	6575	6956	-	1	382	1	0	110	0
lincRNA_61	Gene 1207	supercont1.1254	1463	87985	89447	+	1	601	4	0	25	0
lincRNA_62	Gene 1210	supercont1.1254	1565	105934	107498	+	1	1384	7	0	301	0
lincRNA_63	Gene 1212	supercont1.1254	409	133302	133710	+	1	409	2	0	183	0
lincRNA_64	Gene 1246	supercont1.608	339	356764	357102	-	1	239	2	0	14	0
lincRNA_65	Gene 1250	supercont1.608	3485	448796	452280	+	1	410	3	0	18	0
lincRNA_66	Gene 1295	supercont1.21	859	49078	49936	-	1	606	3	0	21	0
lincRNA_67	Gene 1299	supercont1.21	2857	108449	111305	-	1	1414	3	0	147	0
lincRNA_68	Gene 1307	supercont1.21	1678	355709	357386	-	1	305	3	0	16	0
lincRNA_69	Gene 1308	supercont1.21	4844	366708	371551	-	1	465	4	0	22	0
lincRNA_70	Gene 1338	supercont1.21	1422	2082744	2084165	+	1	1422	1	0	1676	0
lincRNA_71	Gene 1347	supercont1.21	675	2258214	2258888	-	1	228	2	0	19	0
lincRNA_72	Gene 1350	supercont1.21	670	2281300	2281969	+	1	670	2	0	111	0
lincRNA_73	Gene 1354	supercont1.21	1418	2322490	2323907	-	1	1418	1	0	1652	0
lincRNA_74	Gene 1356	supercont1.21	1614	2356091	2357704	+	1	215	2	0	39	0
lincRNA_75	Gene 1364	supercont1.21	7941	2472431	2480371	-	1	1977	12	0	79	0
lincRNA_76	Gene 1525	supercont1.71	444	1760179	1760622	+	1	444	1	0	110	0
lincRNA_77	Gene 1594	supercont1.749	4374	284452	288825	+	1	1083	7	0	54	0
lincRNA_78	Gene 1595	supercont1.749	1880	291675	293554	+	1	551	4	0	22	0
lincRNA_79	Gene 1613	supercont1.847	368	37886	38253	-	1	368	1	0	435	0
lincRNA_80	Gene 1631	supercont1.847	793	319761	320553	+	1	199	2	1	10	3
lincRNA_81	Gene 1661	supercont1.498	3565	631621	635185	-	1	1466	10	0	119	0
lincRNA_82	Gene 1674	supercont1.332	2397	58248	60644	+	1	1078	3	0	5723	0
lincRNA_83	Gene 1675	supercont1.332	1502	66362	67863	+	1	357	2	0	13	0
lincRNA_84	Gene 1700	supercont1.332	554	700414	700967	+	1	381	3	0	77	0
lincRNA_85	Gene 1747	supercont1.37	1675	240928	242602	+	1	1478	7	0	217	0
lincRNA_86	Gene 1774	supercont1.37	2132	1578718	1580849	-	1	266	2	0	11	0
lincRNA_87	Gene 1781	supercont1.37	6055	1774037	1780091	+	1	1209	7	0	44	0
lincRNA_88	Gene 1789	supercont1.37	906	1861550	1862455	+	2	554	4	2	2151	4
lincRNA_89	Gene 1797	supercont1.37	2889	2026848	2029736	-	1	1235	8	0	61	0
lincRNA_90	Gene 1800	supercont1.37	497	2058495	2058991	-	1	497	2	0	18	0
lincRNA_91	Gene 1802	supercont1.37	1504	2070644	2072147	-	1	1504	3	0	189	0
lincRNA_92	Gene 1808	supercont1.37	3943	2163746	2167688	-	1	1765	10	0	97	0
lincRNA_93	Gene 1810	supercont1.37	5706	2184568	2190273	-	1	1321	9	0	48	0
lincRNA_94	Gene 1845	supercont1.37	8297	2948515	2956811	-	1	788	6	0	40	0
lincRNA_95	Gene 1847	supercont1.37	7574	2969651	2977224	-	1	3172	21	0	169	0
lincRNA_96	Gene 1863	supercont1.37	4524	3120653	3125176	+	1	876	6	0	36	0
lincRNA_97	Gene 1874	supercont1.37	899	3325961	3326859	+	1	899	2	0	171	0
lincRNA_98	Gene 1922	supercont1.1032	2674	98619	101292	+	1	564	4	0	27	0
lincRNA_99	Gene 1932	supercont1.18	1077	99959	101035	+	1	971	3	1	1288	1
lincRNA_100	Gene 1973	supercont1.18	1495	667989	669483	-	1	1210	4	1	276	1
lincRNA_101	Gene 1975	supercont1.18	1111	709008	710118	-	1	1111	1	0	453	0
lincRNA_102	Gene 1979	supercont1.18	1119	774079	775197	-	1	1119	6	0	443	0
lincRNA_103	Gene 2019	supercont1.18	891	1535684	1536574	-	1	279	2	0	15	0
lincRNA_104	Gene 2020	supercont1.18	990	1618154	1619143	+	1	195	2	0	15	0
lincRNA_105	Gene 2065	supercont1.18	400	3228042	3228441	+	1	400	1	0	693	0
lincRNA_106	Gene 2079	supercont1.18	971	3556872	3557842	+	1	328	4	2	26	2
lincRNA_107	Gene 2102	supercont1.18	7336	3920878	3928213	+	1	699	4	0	30	0
lincRNA_108	Gene 2117	supercont1.18	1327	4132085	4133411	-	1	1181	2	0	605	0
lincRNA_109	Gene 2118	supercont1.18	4274	4141012	4145285	+	1	400	3	0	19	0
lincRNA_110	Gene 2121	supercont1.18	4057	4207753	4211809	+	1	338	2	0	13	0
lincRNA_111	Gene 2140	supercont1.406	280	706555	706834	+	1	280	1	0	58	0
lincRNA_112	Gene 2163	supercont1.127	509	111935	112443	-	1	509	1	0	440	0
lincRNA_113	Gene 2164	supercont1.127	4385	121349	125733	-	1	819	6	0	34	0
lincRNA_114	Gene 2182	supercont1.127	5480	374406	379885	+	1	922	6	0	122	0
lincRNA_115	Gene 2183	supercont1.127	2196	393711	395906	+	1	819	3	0	183	0
lincRNA_116	Gene 2254	supercont1.127	538	2310009	2310546	+	1	203	2	0	11	0
lincRNA_117	Gene 2269	supercont1.668	1082	95286	96367	-	1	1082	2	0	257	0
lincRNA_118	Gene 2320	supercont1.556	434	22730	23163	+	1	434	2	0	536	0
lincRNA_119	Gene 2322	supercont1.556	477	76468	76944	-	1	346	2	0	30	0
lincRNA_120	Gene 2334	supercont1.556	1338	630240	631577	-	1	1338	1	0	536	0
lincRNA_121	Gene 2339	supercont1.895	4482	1340	5821	-	1	1085	7	0	45	0
lincRNA_122	Gene 2341	supercont1.895	2924	25867	28790	-	1	230	2	0	13	0
lincRNA_123	Gene 2354	supercont1.895	470	125536	126005	+	1	282	2	0	23	0
lincRNA_124	Gene 2364	supercont1.895	284	216814	217097	+	1	284	1	0	59	0
lincRNA_125	Gene 2378	supercont1.895	611	401442	402052	+	1	476	2	0	343	0
lincRNA_126	Gene 2383	supercont1.310	2402	459377	461778	-	1	1226	7	0	257	0
lincRNA_127	Gene 2407	supercont1.310	4443	841020	845462	-	1	1107	6	0	47	0
lincRNA_128	Gene 2426	supercont1.310	380	1389157	1389536	-	1	380	2	0	42	0
lincRNA_129	Gene 2433	supercont1.1631	249	40106	40354	-	1	249	1	0	24	0
lincRNA_130	Gene 2434	supercont1.2018	507	12459	12965	-	1	216	2	0	10	0
lincRNA_131	Gene 2439	supercont1.244	1222	10553	11774	-	3	365	5	3	289	5
lincRNA_132	Gene 2441	supercont1.244	2257	25341	27597	-	1	673	4	0	30	0
lincRNA_133	Gene 2442	supercont1.244	3966	32344	36309	-	1	468	3	0	20	0
lincRNA_134	Gene 2493	supercont1.244	6058	1023068	1029125	+	1	2984	14	0	136	0
lincRNA_135	Gene 2497	supercont1.244	5355	1049197	1054551	+	1	1572	7	0	93	0
lincRNA_136	Gene 2501	supercont1.244	2631	1102237	1104867	+	1	1561	6	0	80	0
lincRNA_137	Gene 2506	supercont1.244	1236	1177321	1178556	+	1	298	2	0	14	0
lincRNA_138	Gene 2512	supercont1.244	2183	1234991	1237173	+	1	592	5	0	29	0
lincRNA_139	Gene 2515	supercont1.244	1251	1299183	1300433	-	2	420	3	2	588	2
lincRNA_140	Gene 2518	supercont1.244	503	1321185	1321687	+	1	197	2	0	13	0
lincRNA_141	Gene 2532	supercont1.244	969	1530818	1531786	+	1	969	1	0	3642	0
lincRNA_142	Gene 2562	supercont1.647	1337	332613	333949	-	1	644	3	0	35	0
lincRNA_143	Gene 2587	supercont1.370	2361	150673	153033	+	1	1314	8	0	105	0
lincRNA_144	Gene 2654	supercont1.1259	4071	53811	57881	-	1	422	3	0	22	0
lincRNA_145	Gene 2662	supercont1.130	444	63252	63695	-	1	444	1	0	316	0
lincRNA_146	Gene 2671	supercont1.130	808	389933	390740	-	1	693	4	0	84	0
lincRNA_147	Gene 2677	supercont1.130	592	743478	744069	+	1	116	2	0	11	0
lincRNA_148	Gene 2710	supercont1.130	2602	1298422	1301023	-	1	467	3	0	20	0
lincRNA_149	Gene 2757	supercont1.130	1743	2430458	2432200	+	1	580	3	0	19	0
lincRNA_150	Gene 2767	supercont1.341	585	40485	41069	+	1	585	1	0	506	0
lincRNA_151	Gene 2777	supercont1.341	783	600718	601500	-	1	246	2	0	10	0
lincRNA_152	Gene 2782	supercont1.341	1071	775123	776193	+	1	525	3	0	20	0
lincRNA_153	Gene 2815	supercont1.537	303	3461	3763	-	1	303	1	0	311	0
lincRNA_154	Gene 2834	supercont1.537	2074	317423	319496	+	1	1516	8	0	240	0
lincRNA_155	Gene 2870	supercont1.776	1884	80084	81967	-	1	307	2	0	12	0
lincRNA_156	Gene 2877	supercont1.776	340	176846	177185	+	1	340	2	0	27	0
lincRNA_157	Gene 2900	supercont1.3102	2032	2677	4708	+	1	1836	7	0	3958	0
lincRNA_158	Gene 2935	supercont1.826	690	414494	415183	-	1	240	2	0	12	0
lincRNA_159	Gene 2941	supercont1.578	1029	392546	393574	+	1	707	5	0	33	0
lincRNA_160	Gene 2973	supercont1.670	3035	323040	326074	+	1	336	2	0	11	0
lincRNA_161	Gene 2979	supercont1.670	772	392313	393084	+	1	193	2	1	90	7
lincRNA_162	Gene 2981	supercont1.670	293	409823	410115	+	1	293	2	0	39	0
lincRNA_163	Gene 2990	supercont1.176	2059	7041	9099	-	1	810	2	1	237	3
lincRNA_164	Gene 2999	supercont1.176	296	101569	101864	-	1	296	1	0	561	0
lincRNA_165	Gene 3012	supercont1.176	844	253150	253993	+	1	641	4	0	87	0
lincRNA_166	Gene 3029	supercont1.176	501	398417	398917	+	1	501	1	0	1024	0
lincRNA_167	Gene 3044	supercont1.176	1508	718575	720082	+	1	211	3	0	19	0
lincRNA_168	Gene 3059	supercont1.176	2547	973139	975685	-	1	602	3	0	31	0
lincRNA_169	Gene 3118	supercont1.283	686	195754	196439	-	1	686	1	0	336	0
lincRNA_170	Gene 3121	supercont1.283	467	225895	226361	-	1	206	2	1	10	1
lincRNA_171	Gene 3133	supercont1.283	1890	431200	433089	+	1	623	3	0	25	0
lincRNA_172	Gene 3143	supercont1.283	5465	637140	642604	+	1	1207	7	0	53	0
lincRNA_173	Gene 3146	supercont1.283	2785	681875	684659	+	1	340	2	0	17	0
lincRNA_174	Gene 3157	supercont1.283	1194	789689	790882	+	1	283	2	0	12	0
lincRNA_175	Gene 3159	supercont1.283	1538	798061	799598	+	1	460	2	0	22	0
lincRNA_176	Gene 3191	supercont1.283	1091	1356215	1357305	+	1	519	3	0	24	0
lincRNA_177	Gene 3220	supercont1.197	955	638409	639363	+	1	955	1	0	1025	0
lincRNA_178	Gene 3225	supercont1.197	8222	688881	697102	-	1	982	5	0	34	0
lincRNA_179	Gene 3226	supercont1.197	1999	701407	703405	-	1	247	2	0	12	0
lincRNA_180	Gene 3235	supercont1.197	801	903813	904613	+	1	801	1	0	1072	0
lincRNA_181	Gene 3237	supercont1.197	370	966394	966763	-	1	370	1	0	187	0
lincRNA_182	Gene 3249	supercont1.197	1672	1391910	1393581	-	1	1672	1	0	471	0
lincRNA_183	Gene 3254	supercont1.197	2301	1494890	1497190	-	1	817	5	0	37	0
lincRNA_184	Gene 3260	supercont1.197	3857	1558788	1562644	-	1	233	2	0	10	0
lincRNA_185	Gene 3306	supercont1.258	672	893343	894014	+	1	672	1	0	174	0
lincRNA_186	Gene 3323	supercont1.258	1560	1039946	1041505	+	1	668	3	0	157	0
lincRNA_187	Gene 3339	supercont1.258	504	1348641	1349144	+	1	504	1	0	632	0
lincRNA_188	Gene 3342	supercont1.258	4344	1422879	1427222	+	1	385	2	0	23	0
lincRNA_189	Gene 3345	supercont1.1102	2187	62124	64310	+	1	374	3	0	24	0
lincRNA_190	Gene 3356	supercont1.294	2155	15441	17595	-	1	783	3	0	40	0
lincRNA_191	Gene 3370	supercont1.294	1438	413255	414692	+	1	541	3	0	29	0
lincRNA_192	Gene 3373	supercont1.294	384	453013	453396	+	1	384	1	0	18	0
lincRNA_193	Gene 3377	supercont1.294	802	492411	493212	-	1	434	3	0	41	0
lincRNA_194	Gene 3395	supercont1.1020	1083	65734	66816	+	1	1083	3	0	217	0
lincRNA_195	Gene 3398	supercont1.1020	2206	119213	121418	+	1	205	3	1	19	1
lincRNA_196	Gene 3412	supercont1.1020	1140	291146	292285	+	7	513	12	7	217	30
lincRNA_197	Gene 3433	supercont1.1009	2561	245922	248482	+	1	1346	7	0	107	0
lincRNA_198	Gene 3435	supercont1.1009	250	251711	251960	+	1	250	1	0	11	0
lincRNA_199	Gene 3444	supercont1.880	3110	375786	378895	-	1	2567	10	0	378	0
lincRNA_200	Gene 3461	supercont1.714	1347	466999	468345	-	1	1347	1	0	4569	0
lincRNA_201	Gene 3496	supercont1.615	1207	392707	393913	-	1	184	2	0	16	0
lincRNA_202	Gene 3512	supercont1.771	468	3376	3843	-	1	468	3	0	36	0
lincRNA_203	Gene 3522	supercont1.771	722	179958	180679	+	1	266	2	0	42	0
lincRNA_204	Gene 3534	supercont1.1220	1914	217055	218968	-	1	607	3	0	27	0
lincRNA_205	Gene 3564	supercont1.565	2506	130691	133196	-	1	2361	3	0	612	0
lincRNA_206	Gene 3616	supercont1.681	986	294022	295007	+	1	203	2	0	11	0
lincRNA_207	Gene 3639	supercont1.681	7722	518482	526203	+	1	3681	18	0	260	0
lincRNA_208	Gene 3640	supercont1.681	1293	532609	533901	-	1	283	2	0	17	0
lincRNA_209	Gene 3654	supercont1.549	417	230673	231089	-	1	250	2	0	30	0
lincRNA_210	Gene 3655	supercont1.549	2989	272487	275475	+	1	275	2	0	24	0
lincRNA_211	Gene 3656	supercont1.549	717	306196	306912	-	1	324	2	0	14	0
lincRNA_212	Gene 3663	supercont1.549	1175	526727	527901	+	1	956	3	1	3555	1
lincRNA_213	Gene 3666	supercont1.549	1309	544104	545412	+	1	334	2	0	14	0
lincRNA_214	Gene 3701	supercont1.457	928	474888	475815	+	1	285	2	0	16	0
lincRNA_215	Gene 3736	supercont1.1141	1210	154071	155280	-	1	1210	3	0	308	0
lincRNA_216	Gene 3740	supercont1.2944	1158	4331	5488	+	1	424	2	0	34	0
lincRNA_217	Gene 3792	supercont1.90	305	2235555	2235859	-	1	305	2	0	12	0
lincRNA_218	Gene 3815	supercont1.358	5711	62627	68337	+	1	1412	9	0	66	0
lincRNA_219	Gene 3833	supercont1.358	1104	640581	641684	+	1	962	2	0	269	0
lincRNA_220	Gene 3849	supercont1.358	1440	857777	859216	+	1	285	2	0	13	0
lincRNA_221	Gene 3851	supercont1.358	3610	884736	888345	+	1	1019	7	0	50	0
lincRNA_222	Gene 3861	supercont1.358	1526	929227	930752	+	1	469	2	0	34	0
lincRNA_223	Gene 3874	supercont1.358	2275	1122751	1125025	+	1	551	4	0	23	0
lincRNA_224	Gene 3875	supercont1.358	1100	1137576	1138675	-	1	1100	1	0	672	0
lincRNA_225	Gene 3922	supercont1.325	6296	183597	189892	+	1	832	6	0	32	0
lincRNA_226	Gene 3934	supercont1.325	4424	580720	585143	+	1	294	2	0	13	0
lincRNA_227	Gene 3960	supercont1.325	967	1033721	1034687	-	1	967	2	0	1649	0
lincRNA_228	Gene 4016	supercont1.257	393	815607	815999	-	1	393	2	0	19	0
lincRNA_229	Gene 4018	supercont1.257	2614	827387	830000	-	1	737	5	0	39	0
lincRNA_230	Gene 4022	supercont1.257	645	923123	923767	+	1	645	1	0	1193	0
lincRNA_231	Gene 4099	supercont1.342	714	1026993	1027706	+	1	161	2	0	10	0
lincRNA_232	Gene 4103	supercont1.342	2843	1047566	1050408	+	1	778	6	0	33	0
lincRNA_233	Gene 4104	supercont1.342	1020	1073368	1074387	-	1	1020	1	0	1335	0
lincRNA_234	Gene 4108	supercont1.342	453	1149621	1150073	+	1	345	3	1	177	2
lincRNA_235	Gene 4113	supercont1.342	939	1192761	1193699	+	1	939	1	0	578	0
lincRNA_236	Gene 4132	supercont1.1489	1952	27960	29911	-	1	1632	5	0	1479	0
lincRNA_237	Gene 4136	supercont1.4635	915	863	1777	+	1	915	2	0	4010	0
lincRNA_238	Gene 4158	supercont1.53	336	284583	284918	+	1	194	2	0	12	0
lincRNA_239	Gene 4163	supercont1.53	6922	321197	328118	+	1	1655	7	0	109	0
lincRNA_240	Gene 4165	supercont1.53	1423	341766	343188	+	1	496	3	0	182	0
lincRNA_241	Gene 4184	supercont1.53	754	793188	793941	+	1	348	3	0	36	0
lincRNA_242	Gene 4203	supercont1.53	1180	1386913	1388092	+	12	560	20	11	1379	83
lincRNA_243	Gene 4219	supercont1.53	431	1805485	1805915	-	1	226	2	1	18	2
lincRNA_244	Gene 4235	supercont1.53	568	1998441	1999008	-	1	568	1	0	1094	0
lincRNA_245	Gene 4301	supercont1.455	4421	252243	256663	-	1	557	5	0	36	0
lincRNA_246	Gene 4314	supercont1.455	1735	526336	528070	-	1	240	2	0	13	0
lincRNA_247	Gene 4315	supercont1.455	1626	529502	531127	-	1	414	2	0	16	0
lincRNA_248	Gene 4343	supercont1.345	347	262745	263091	-	1	347	2	0	180	0
lincRNA_249	Gene 4349	supercont1.345	531	345178	345708	-	1	130	2	0	17	0
lincRNA_250	Gene 4355	supercont1.345	234	508653	508886	+	1	234	1	0	20	0
lincRNA_251	Gene 4391	supercont1.319	249	68959	69207	+	1	249	1	0	18	0
lincRNA_252	Gene 4393	supercont1.319	1055	187293	188347	-	1	276	2	0	11	0
lincRNA_253	Gene 4405	supercont1.319	3219	491723	494941	-	1	213	2	0	11	0
lincRNA_254	Gene 4406	supercont1.319	1153	550605	551757	+	1	1153	1	0	230	0
lincRNA_255	Gene 4411	supercont1.319	421	650600	651020	+	1	255	2	0	11	0
lincRNA_256	Gene 4437	supercont1.319	3162	972734	975895	-	1	510	4	0	21	0
lincRNA_257	Gene 4456	supercont1.185	4007	122301	126307	+	1	288	2	0	13	0
lincRNA_258	Gene 4461	supercont1.185	1499	182797	184295	+	1	325	2	0	19	0
lincRNA_259	Gene 4462	supercont1.185	6213	192401	198613	+	1	1987	8	0	280	0
lincRNA_260	Gene 4484	supercont1.185	355	610452	610806	-	1	233	2	0	37	0
lincRNA_261	Gene 4485	supercont1.185	1445	672064	673508	+	1	708	3	0	124	0
lincRNA_262	Gene 4496	supercont1.185	1464	991948	993411	+	1	214	2	0	10	0
lincRNA_263	Gene 4509	supercont1.185	6580	1160089	1166668	+	1	3291	11	0	182	0
lincRNA_264	Gene 4512	supercont1.185	1044	1179034	1180077	-	1	1044	2	0	373	0
lincRNA_265	Gene 4530	supercont1.185	3152	1528971	1532122	+	1	1315	7	0	68	0
lincRNA_266	Gene 4561	supercont1.790	6559	96911	103469	+	1	979	6	0	37	0
lincRNA_267	Gene 4625	supercont1.226	403	103318	103720	-	1	403	1	0	61	0
lincRNA_268	Gene 4680	supercont1.163	1294	126305	127598	+	1	1294	2	0	213	0
lincRNA_269	Gene 4703	supercont1.163	1562	739997	741558	-	1	1251	8	0	108	0
lincRNA_270	Gene 4728	supercont1.163	4658	1196364	1201021	+	1	2396	12	0	149	0
lincRNA_271	Gene 4741	supercont1.163	805	1355184	1355988	+	1	187	2	0	12	0
lincRNA_272	Gene 4744	supercont1.163	7833	1379348	1387180	+	1	585	5	0	30	0
lincRNA_273	Gene 4749	supercont1.163	885	1417476	1418360	+	1	704	4	0	37	0
lincRNA_274	Gene 4752	supercont1.163	538	1447475	1448012	+	1	538	1	0	850	0
lincRNA_275	Gene 4791	supercont1.163	697	1931856	1932552	-	1	582	2	0	26	0
lincRNA_276	Gene 4812	supercont1.190	6425	109688	116112	-	1	5379	10	0	1869	0
lincRNA_277	Gene 4815	supercont1.190	699	143690	144388	+	1	363	3	0	34	0
lincRNA_278	Gene 4823	supercont1.190	3078	402225	405302	-	1	2220	5	0	146	0
lincRNA_279	Gene 4836	supercont1.190	981	1269471	1270451	+	1	176	2	0	14	0
lincRNA_280	Gene 4852	supercont1.190	6411	1617069	1623479	-	1	1216	8	0	61	0
lincRNA_281	Gene 4873	supercont1.1341	3274	10760	14033	+	1	1524	7	0	108	0
lincRNA_282	Gene 4910	supercont1.504	6723	454955	461677	+	1	2057	7	0	1351	0
lincRNA_283	Gene 4918	supercont1.504	600	740392	740991	-	1	600	2	0	87	0
lincRNA_284	Gene 4925	supercont1.686	2389	244413	246801	+	1	917	6	0	53	0
lincRNA_285	Gene 4930	supercont1.1025	540	199247	199786	+	1	540	1	0	413	0
lincRNA_286	Gene 4939	supercont1.1025	686	270867	271552	-	1	279	2	0	15	0
lincRNA_287	Gene 4940	supercont1.466	322	7065	7386	-	1	322	2	0	92	0
lincRNA_288	Gene 4970	supercont1.466	1109	634538	635646	+	1	596	4	0	41	0
lincRNA_289	Gene 4982	supercont1.1877	1001	3380	4380	+	1	190	3	0	17	0
lincRNA_290	Gene 4993	supercont1.382	414	432707	433120	+	1	414	2	0	17	0
lincRNA_291	Gene 5019	supercont1.12	1067	309169	310235	-	1	663	4	0	93	0
lincRNA_292	Gene 5043	supercont1.12	274	797778	798051	+	1	274	1	0	10	0
lincRNA_293	Gene 5046	supercont1.12	4085	833971	838055	+	1	3016	6	0	1823	0
lincRNA_294	Gene 5066	supercont1.12	1413	1024050	1025462	-	1	711	4	0	50	0
lincRNA_295	Gene 5072	supercont1.12	4795	1459395	1464189	+	1	766	4	0	122	0
lincRNA_296	Gene 5083	supercont1.12	626	2009946	2010571	+	1	626	1	0	196	0
lincRNA_297	Gene 5084	supercont1.12	655	2018463	2019117	+	1	655	1	0	225	0
lincRNA_298	Gene 5107	supercont1.12	1169	2512579	2513747	+	1	798	5	0	125	0
lincRNA_299	Gene 5147	supercont1.2221	1470	9085	10554	+	1	964	4	0	173	0
lincRNA_300	Gene 5152	supercont1.11	773	258932	259704	+	1	773	2	0	159	0
lincRNA_301	Gene 5194	supercont1.11	298	2043372	2043669	+	1	298	2	0	15	0
lincRNA_302	Gene 5200	supercont1.11	943	2080897	2081839	-	1	271	3	0	19	0
lincRNA_303	Gene 5225	supercont1.11	3815	2675403	2679217	-	1	3663	4	0	603	0
lincRNA_304	Gene 5252	supercont1.11	4487	3958968	3963454	-	1	1448	6	0	77	0
lincRNA_305	Gene 5272	supercont1.11	1064	4210194	4211257	-	1	1064	1	0	397	0
lincRNA_306	Gene 5281	supercont1.11	3409	4340429	4343837	-	1	212	2	0	12	0
lincRNA_307	Gene 5305	supercont1.28	5382	104491	109872	-	1	1692	11	0	80	0
lincRNA_308	Gene 5314	supercont1.28	653	303300	303952	-	1	653	2	0	259	0
lincRNA_309	Gene 5337	supercont1.28	2438	1047576	1050013	-	1	218	2	0	10	0
lincRNA_310	Gene 5351	supercont1.28	7876	1308755	1316630	-	1	3211	18	0	167	0
lincRNA_311	Gene 5354	supercont1.28	3621	1353460	1357080	-	1	506	4	0	24	0
lincRNA_312	Gene 5370	supercont1.28	3764	1556780	1560543	-	1	1103	8	0	54	0
lincRNA_313	Gene 5378	supercont1.28	711	1736703	1737413	-	1	139	2	0	18	0
lincRNA_314	Gene 5387	supercont1.28	1946	1961252	1963197	-	1	315	2	0	13	0
lincRNA_315	Gene 5419	supercont1.28	242	2535751	2535992	-	1	242	1	0	668	0
lincRNA_316	Gene 5428	supercont1.28	235	2615758	2615992	+	1	235	1	0	264	0
lincRNA_317	Gene 5430	supercont1.28	424	2631345	2631768	-	1	424	2	0	181	0
lincRNA_318	Gene 5483	supercont1.28	972	3661009	3661980	-	1	189	2	0	214	0
lincRNA_319	Gene 5491	supercont1.28	719	3754891	3755609	-	1	184	2	0	11	0
lincRNA_320	Gene 5498	supercont1.944	3641	145211	148851	-	1	2360	6	0	783	0
lincRNA_321	Gene 5511	supercont1.944	287	428422	428708	+	1	287	1	0	141	0
lincRNA_322	Gene 5549	supercont1.327	2016	370551	372566	-	1	714	4	0	64	0
lincRNA_323	Gene 5574	supercont1.1416	323	13896	14218	-	1	323	2	0	24	0
lincRNA_324	Gene 5578	supercont1.900	722	168617	169338	-	1	722	1	0	1040	0
lincRNA_325	Gene 5621	supercont1.812	4608	361275	365882	-	1	1755	7	0	505	0
lincRNA_326	Gene 5632	supercont1.967	1633	1911	3543	+	1	418	3	0	20	0
lincRNA_327	Gene 5725	supercont1.480	2143	845104	847246	-	1	228	2	0	14	0
lincRNA_328	Gene 5772	supercont1.159	594	1185235	1185828	+	1	332	2	0	12	0
lincRNA_329	Gene 5781	supercont1.159	382	1267755	1268136	-	1	261	2	0	20	0
lincRNA_330	Gene 5783	supercont1.159	676	1288118	1288793	+	1	676	1	0	2438	0
lincRNA_331	Gene 5784	supercont1.159	1046	1294072	1295117	+	4	453	6	4	287	4
lincRNA_332	Gene 5824	supercont1.263	1448	249469	250916	-	1	487	2	0	147	0
lincRNA_333	Gene 5829	supercont1.263	790	369981	370770	-	1	790	1	0	234	0
lincRNA_334	Gene 5837	supercont1.263	1054	437969	439022	+	1	306	2	0	13	0
lincRNA_335	Gene 5847	supercont1.263	2148	609958	612105	+	1	220	2	0	10	0
lincRNA_336	Gene 5853	supercont1.263	693	719960	720652	+	1	380	2	0	14	0
lincRNA_337	Gene 5858	supercont1.263	445	856543	856987	+	1	445	1	0	1306	0
lincRNA_338	Gene 5891	supercont1.654	1146	85443	86588	-	1	1146	1	0	1462	0
lincRNA_339	Gene 5892	supercont1.654	1293	181249	182541	+	1	1078	3	0	134	0
lincRNA_340	Gene 5900	supercont1.654	1080	555464	556543	+	1	1080	2	0	235	0
lincRNA_341	Gene 5902	supercont1.1985	1943	1	1943	+	1	1524	4	0	129	0
lincRNA_342	Gene 5912	supercont1.795	5035	81238	86272	+	1	2002	12	0	111	0
lincRNA_343	Gene 5915	supercont1.795	2768	106343	109110	-	1	182	2	0	13	0
lincRNA_344	Gene 5960	supercont1.67	1974	57943	59916	+	1	524	3	0	21	0
lincRNA_345	Gene 5983	supercont1.67	878	859989	860866	-	1	395	3	0	18	0
lincRNA_346	Gene 5996	supercont1.67	7179	1335087	1342265	-	1	1862	12	0	86	0
lincRNA_347	Gene 6013	supercont1.67	1650	1968086	1969735	-	1	1650	2	0	202	0
lincRNA_348	Gene 6051	supercont1.3161	245	6908	7152	+	1	245	2	0	13	0
lincRNA_349	Gene 6052	supercont1.632	3323	84	3406	+	1	505	3	0	21	0
lincRNA_350	Gene 6108	supercont1.587	589	588013	588601	+	1	383	2	0	27	0
lincRNA_351	Gene 6124	supercont1.1360	1832	30348	32179	-	1	1684	3	0	1505	0
lincRNA_352	Gene 6146	supercont1.256	2358	407673	410030	+	1	679	3	0	37	0
lincRNA_353	Gene 6161	supercont1.256	1989	624767	626755	+	1	215	2	0	14	0
lincRNA_354	Gene 6209	supercont1.272	2057	419990	422046	-	1	256	2	0	13	0
lincRNA_355	Gene 6235	supercont1.365	2317	176836	179152	+	1	343	2	0	12	0
lincRNA_356	Gene 6259	supercont1.199	814	437496	438309	+	1	330	3	1	277	1
lincRNA_357	Gene 6292	supercont1.199	278	861109	861386	+	1	278	1	0	317	0
lincRNA_358	Gene 6323	supercont1.199	1769	1318527	1320295	+	1	850	4	0	209	0
lincRNA_359	Gene 6345	supercont1.592	3828	342134	345961	+	1	559	4	0	24	0
lincRNA_360	Gene 6355	supercont1.592	1975	475008	476982	-	1	903	4	0	57	0
lincRNA_361	Gene 6359	supercont1.592	1497	553543	555039	-	1	221	2	0	13	0
lincRNA_362	Gene 6412	supercont1.424	351	362047	362397	+	1	351	1	0	381	0
lincRNA_363	Gene 6423	supercont1.424	1072	538411	539482	-	1	1072	1	0	283	0
lincRNA_364	Gene 6427	supercont1.424	1533	699548	701080	+	1	1533	1	0	1606	0
lincRNA_365	Gene 6438	supercont1.1131	318	53226	53543	+	1	170	2	0	11	0
lincRNA_366	Gene 6441	supercont1.1131	3344	80659	84002	-	1	827	6	0	39	0
lincRNA_367	Gene 6453	supercont1.80	833	72541	73373	+	1	663	4	0	25	0
lincRNA_368	Gene 6454	supercont1.80	1036	76137	77172	+	1	1036	1	0	744	0
lincRNA_369	Gene 6458	supercont1.80	485	305008	305492	+	1	397	3	1	128	3
lincRNA_370	Gene 6462	supercont1.80	1769	579582	581350	-	1	377	2	0	13	0
lincRNA_371	Gene 6502	supercont1.80	1911	1695237	1697147	-	1	879	6	0	207	0
lincRNA_372	Gene 6504	supercont1.80	726	1699592	1700317	-	1	251	2	0	15	0
lincRNA_373	Gene 6660	supercont1.36	337	1915415	1915751	+	1	337	2	0	13	0
lincRNA_374	Gene 6663	supercont1.36	1253	1935372	1936624	+	1	531	6	0	54	0
lincRNA_375	Gene 6692	supercont1.36	405	2264971	2265375	+	1	126	2	0	10	0
lincRNA_376	Gene 6698	supercont1.36	1304	2354311	2355614	-	1	1304	1	0	1800	0
lincRNA_377	Gene 6731	supercont1.36	645	2887364	2888008	+	1	581	3	1	781	52
lincRNA_378	Gene 6743	supercont1.36	3216	3050099	3053314	+	1	832	4	0	215	0
lincRNA_379	Gene 6751	supercont1.36	2825	3113771	3116595	+	1	1061	5	0	40	0
lincRNA_380	Gene 6762	supercont1.36	1228	3266206	3267433	-	3	899	6	4	1174	4
lincRNA_381	Gene 6772	supercont1.36	951	3425054	3426004	+	1	525	4	0	47	0
lincRNA_382	Gene 6782	supercont1.1353	2221	39329	41549	+	1	517	3	0	17	0
lincRNA_383	Gene 6789	supercont1.147	204	343758	343961	-	1	204	1	0	35	0
lincRNA_384	Gene 6791	supercont1.147	698	383846	384543	-	1	169	2	0	10	0
lincRNA_385	Gene 6793	supercont1.147	947	522029	522975	-	1	947	3	0	52	0
lincRNA_386	Gene 6847	supercont1.147	1896	1811333	1813228	+	1	277	2	0	19	0
lincRNA_387	Gene 6851	supercont1.147	2112	1950440	1952551	+	1	409	2	0	11	0
lincRNA_388	Gene 6852	supercont1.147	1502	1973263	1974764	+	1	1502	1	0	271	0
lincRNA_389	Gene 6858	supercont1.447	2112	32490	34601	-	1	1614	6	0	257	0
lincRNA_390	Gene 6861	supercont1.447	2743	55546	58288	-	1	2286	3	0	592	0
lincRNA_391	Gene 6874	supercont1.447	5597	151588	157184	-	1	2898	14	0	164	0
lincRNA_392	Gene 6875	supercont1.447	326	175300	175625	-	1	326	1	0	113	0
lincRNA_393	Gene 6881	supercont1.447	908	267015	267922	-	1	742	3	0	86	0
lincRNA_394	Gene 6942	supercont1.447	611	1006619	1007229	-	2	466	4	2	202	7
lincRNA_395	Gene 6950	supercont1.1380	793	97113	97905	-	1	793	1	0	740	0
lincRNA_396	Gene 6954	supercont1.767	835	44596	45430	+	1	368	2	0	123	0
lincRNA_397	Gene 6963	supercont1.767	1426	309371	310796	-	1	1426	4	0	162	0
lincRNA_398	Gene 7019	supercont1.99	900	458479	459378	-	1	234	2	0	12	0
lincRNA_399	Gene 7061	supercont1.99	4604	874221	878824	-	1	2322	14	0	114	0
lincRNA_400	Gene 7094	supercont1.99	925	1370382	1371306	-	1	558	2	0	49	0
lincRNA_401	Gene 7102	supercont1.99	333	1431917	1432249	+	1	229	2	0	58	0
lincRNA_402	Gene 7108	supercont1.99	591	1862585	1863175	+	1	591	4	0	34	0
lincRNA_403	Gene 7117	supercont1.99	718	2268970	2269687	-	1	176	2	0	11	0
lincRNA_404	Gene 7144	supercont1.93	422	501716	502137	-	1	246	2	0	10	0
lincRNA_405	Gene 7154	supercont1.93	1134	958665	959798	+	1	370	2	0	10	0
lincRNA_406	Gene 7196	supercont1.93	305	1907198	1907502	+	1	305	1	0	189	0
lincRNA_407	Gene 7197	supercont1.93	468	1957584	1958051	+	1	468	1	0	127	0
lincRNA_408	Gene 7213	supercont1.93	286	2344068	2344353	+	1	286	1	0	123	0
lincRNA_409	Gene 7221	supercont1.93	1440	2849785	2851224	+	1	837	2	0	207	0
lincRNA_410	Gene 7230	supercont1.701	217	93891	94107	+	1	217	1	0	39	0
lincRNA_411	Gene 7237	supercont1.701	1680	150591	152270	-	1	310	2	0	17	0
lincRNA_412	Gene 7260	supercont1.701	535	553873	554407	+	1	535	1	0	279	0
lincRNA_413	Gene 7284	supercont1.87	1040	647475	648514	+	1	1040	1	0	540	0
lincRNA_414	Gene 7300	supercont1.87	1267	1093812	1095078	+	1	1267	1	0	896	0
lincRNA_415	Gene 7318	supercont1.87	1166	1437113	1438278	-	1	1166	1	0	1081	0
lincRNA_416	Gene 7323	supercont1.87	4973	1547748	1552720	-	1	1255	7	0	54	0
lincRNA_417	Gene 7326	supercont1.87	8234	1594496	1602729	-	1	950	6	0	47	0
lincRNA_418	Gene 7329	supercont1.87	988	1618046	1619033	-	1	328	2	0	11	0
lincRNA_419	Gene 7331	supercont1.87	3024	1650422	1653445	-	1	380	3	0	18	0
lincRNA_420	Gene 7337	supercont1.87	4925	1712443	1717367	-	1	1238	9	0	60	0
lincRNA_421	Gene 7411	supercont1.87	934	2717648	2718581	+	4	637	6	4	2604	4
lincRNA_422	Gene 7420	supercont1.698	425	302342	302766	+	1	157	2	0	14	0
lincRNA_423	Gene 7444	supercont1.435	1590	198124	199713	-	1	1590	5	0	265	0
lincRNA_424	Gene 7469	supercont1.435	895	614871	615765	+	1	895	1	0	1721	0
lincRNA_425	Gene 7487	supercont1.3551	801	2261	3061	-	1	801	5	0	112	0
lincRNA_426	Gene 7506	supercont1.215	1990	362742	364731	+	1	575	2	0	476	0
lincRNA_427	Gene 7516	supercont1.215	5279	505060	510338	+	1	1793	12	0	84	0
lincRNA_428	Gene 7528	supercont1.215	879	649720	650598	+	1	163	2	0	10	0
lincRNA_429	Gene 7555	supercont1.215	2500	895861	898360	-	1	908	5	0	34	0
lincRNA_430	Gene 7571	supercont1.215	3908	1120939	1124846	-	1	1175	7	0	59	0
lincRNA_431	Gene 7580	supercont1.215	547	1620450	1620996	-	1	315	2	0	16	0
lincRNA_432	Gene 7615	supercont1.175	578	27893	28470	+	1	375	2	0	15	0
lincRNA_433	Gene 7630	supercont1.175	984	369745	370728	+	1	558	3	1	122	1
lincRNA_434	Gene 7633	supercont1.175	821	470400	471220	-	1	309	2	0	16	0
lincRNA_435	Gene 7638	supercont1.175	474	531228	531701	+	1	474	2	0	435	0
lincRNA_436	Gene 7666	supercont1.175	695	1209921	1210615	+	1	695	1	0	1248	0
lincRNA_437	Gene 7697	supercont1.175	3821	1672012	1675832	+	1	801	6	0	33	0
lincRNA_438	Gene 7702	supercont1.175	705	1710129	1710833	+	1	373	2	0	10	0
lincRNA_439	Gene 7744	supercont1.100	846	691964	692809	-	1	201	2	0	15	0
lincRNA_440	Gene 7772	supercont1.100	3147	1330398	1333544	+	1	812	7	0	114	0
lincRNA_441	Gene 7788	supercont1.100	3188	1914651	1917838	-	1	295	2	0	20	0
lincRNA_442	Gene 7793	supercont1.100	5901	1999754	2005654	-	1	724	5	0	31	0
lincRNA_443	Gene 7805	supercont1.100	4400	2358985	2363384	-	1	1245	6	0	53	0
lincRNA_444	Gene 7806	supercont1.100	6014	2365702	2371715	-	1	1237	6	0	54	0
lincRNA_445	Gene 7808	supercont1.100	2989	2391837	2394825	-	1	417	3	0	18	0
lincRNA_446	Gene 7834	supercont1.755	8823	61997	70819	+	6	1040	10	7	821	18
lincRNA_447	Gene 7840	supercont1.755	3281	194449	197729	-	1	1469	5	0	563	0
lincRNA_448	Gene 7849	supercont1.755	307	300872	301178	-	1	307	2	0	70	0
lincRNA_449	Gene 7863	supercont1.755	568	499650	500217	+	1	409	3	1	673	2
lincRNA_450	Gene 7896	supercont1.128	2370	440622	442991	+	1	1847	6	0	968	0
lincRNA_451	Gene 7898	supercont1.128	855	498561	499415	+	1	855	1	0	361	0
lincRNA_452	Gene 7923	supercont1.128	210	875589	875798	-	1	210	1	0	14	0
lincRNA_453	Gene 7965	supercont1.128	829	1405515	1406343	+	3	402	5	3	378	6
lincRNA_454	Gene 7971	supercont1.128	1736	1474675	1476410	-	1	421	3	0	17	0
lincRNA_455	Gene 7990	supercont1.128	2026	1951637	1953662	-	1	398	3	0	16	0
lincRNA_456	Gene 7992	supercont1.128	2870	1980306	1983175	-	1	366	3	0	16	0
lincRNA_457	Gene 7993	supercont1.128	2287	1988350	1990636	-	1	294	2	0	11	0
lincRNA_458	Gene 7996	supercont1.128	1387	2019177	2020563	+	1	1177	5	0	87	0
lincRNA_459	Gene 7997	supercont1.128	4608	2033396	2038003	-	1	417	3	0	17	0
lincRNA_460	Gene 8030	supercont1.5	1171	913930	915100	+	1	1171	4	0	249	0
lincRNA_461	Gene 8031	supercont1.5	2488	928829	931316	+	1	394	3	0	22	0
lincRNA_462	Gene 8090	supercont1.5	4291	1694673	1698963	+	1	596	4	2	560	3
lincRNA_463	Gene 8107	supercont1.5	1089	1947859	1948947	+	3	521	5	3	244	5
lincRNA_464	Gene 8120	supercont1.5	2161	2265020	2267180	+	1	1234	8	0	133	0
lincRNA_465	Gene 8126	supercont1.5	2557	2459571	2462127	+	1	555	4	0	23	0
lincRNA_466	Gene 8129	supercont1.5	3118	2472118	2475235	+	1	2969	5	0	289	0
lincRNA_467	Gene 8136	supercont1.5	323	2656143	2656465	-	1	323	2	0	14	0
lincRNA_468	Gene 8156	supercont1.5	987	3787450	3788436	+	1	987	3	0	241	0
lincRNA_469	Gene 8163	supercont1.5	3594	3939724	3943317	-	1	2502	11	0	967	0
lincRNA_470	Gene 8183	supercont1.5	998	4346345	4347342	+	1	218	2	0	12	0
lincRNA_471	Gene 8187	supercont1.5	3233	4383775	4387007	-	1	437	3	0	16	0
lincRNA_472	Gene 8224	supercont1.1219	428	30337	30764	-	1	257	2	0	14	0
lincRNA_473	Gene 8236	supercont1.157	885	78384	79268	+	1	309	2	0	16	0
lincRNA_474	Gene 8259	supercont1.157	2520	499984	502503	+	1	741	5	0	26	0
lincRNA_475	Gene 8260	supercont1.157	5458	505640	511097	+	1	1181	8	0	56	0
lincRNA_476	Gene 8322	supercont1.157	2591	1348509	1351099	-	1	1118	6	0	50	0
lincRNA_477	Gene 8328	supercont1.157	4348	1427521	1431868	-	1	555	3	0	23	0
lincRNA_478	Gene 8351	supercont1.157	405	1717054	1717458	+	1	405	1	0	345	0
lincRNA_479	Gene 8355	supercont1.157	2368	1743120	1745487	+	1	349	2	0	27	0
lincRNA_480	Gene 8364	supercont1.157	3893	2044968	2048860	+	1	380	3	0	16	0
lincRNA_481	Gene 8448	supercont1.318	254	951177	951430	-	1	254	1	0	1071	0
lincRNA_482	Gene 8470	supercont1.33	486	14543	15028	+	1	249	2	0	12	0
lincRNA_483	Gene 8528	supercont1.33	3618	809868	813485	+	1	966	5	0	39	0
lincRNA_484	Gene 8538	supercont1.33	938	1692496	1693433	+	1	251	2	0	24	0
lincRNA_485	Gene 8539	supercont1.33	2448	1785571	1788018	-	1	1684	3	0	209	0
lincRNA_486	Gene 8540	supercont1.33	845	1789429	1790273	-	1	260	2	0	10	0
lincRNA_487	Gene 8549	supercont1.33	943	2502755	2503697	+	1	569	2	0	56	0
lincRNA_488	Gene 8590	supercont1.33	685	3559975	3560659	+	1	292	2	0	11	0
lincRNA_489	Gene 8597	supercont1.33	456	3658025	3658480	+	1	456	1	0	417	0
lincRNA_490	Gene 8606	supercont1.1052	1795	28684	30478	+	1	1795	6	0	197	0
lincRNA_491	Gene 8665	supercont1.38	690	804660	805349	-	1	690	1	0	1057	0
lincRNA_492	Gene 8669	supercont1.38	2542	944244	946785	+	1	1967	2	0	1500	0
lincRNA_493	Gene 8692	supercont1.38	1288	1503938	1505225	-	1	1182	3	0	455	0
lincRNA_494	Gene 8694	supercont1.38	1926	1546984	1548909	-	1	861	6	0	33	0
lincRNA_495	Gene 8711	supercont1.38	1986	1942798	1944783	+	1	870	5	0	42	0
lincRNA_496	Gene 8716	supercont1.38	494	2021330	2021823	-	1	228	2	0	14	0
lincRNA_497	Gene 8723	supercont1.38	1484	2209826	2211309	+	1	1484	2	0	1003	0
lincRNA_498	Gene 8735	supercont1.38	278	2516588	2516865	-	1	278	1	0	18	0
lincRNA_499	Gene 8740	supercont1.38	248	2842146	2842393	-	1	248	2	0	12	0
lincRNA_500	Gene 8742	supercont1.38	4268	2864926	2869193	+	1	711	5	0	28	0
lincRNA_501	Gene 8761	supercont1.38	8797	3282514	3291310	+	1	1964	15	0	94	0
lincRNA_502	Gene 8768	supercont1.38	964	3371763	3372726	+	1	964	1	0	1199	0
lincRNA_503	Gene 8811	supercont1.1574	2748	31876	34623	+	1	233	2	0	14	0
lincRNA_504	Gene 8841	supercont1.846	2039	82885	84923	+	1	408	4	0	20	0
lincRNA_505	Gene 8842	supercont1.846	1997	86288	88284	+	1	868	4	0	48	0
lincRNA_506	Gene 8857	supercont1.846	1238	271022	272259	+	1	1177	3	1	6991	55
lincRNA_507	Gene 8885	supercont1.456	2030	9407	11436	-	1	663	3	0	21	0
lincRNA_508	Gene 8891	supercont1.456	1345	73415	74759	+	1	922	3	0	83	0
lincRNA_509	Gene 8905	supercont1.456	1092	297718	298809	+	1	1092	1	0	303	0
lincRNA_510	Gene 8931	supercont1.876	1307	184195	185501	+	1	1307	1	0	523	0
lincRNA_511	Gene 8933	supercont1.761	883	110044	110926	+	1	552	4	0	113	0
lincRNA_512	Gene 8951	supercont1.827	2332	235545	237876	-	1	2332	1	0	3137	0
lincRNA_513	Gene 8989	supercont1.930	516	134344	134859	+	1	516	1	0	957	0
lincRNA_514	Gene 9014	supercont1.1300	1338	71946	73283	+	1	1086	5	0	143	0
lincRNA_515	Gene 9106	supercont1.373	3885	93623	97507	+	1	706	3	0	31	0
lincRNA_516	Gene 9111	supercont1.373	4107	173355	177461	+	1	1070	8	0	53	0
lincRNA_517	Gene 9113	supercont1.373	3011	193091	196101	+	1	787	5	0	41	0
lincRNA_518	Gene 9128	supercont1.373	770	439005	439774	+	1	255	2	0	10	0
lincRNA_519	Gene 9157	supercont1.3005	2597	160	2756	+	1	644	6	0	35	0
lincRNA_520	Gene 9160	supercont1.1538	1642	8859	10500	-	1	1421	3	0	317	0
lincRNA_521	Gene 9164	supercont1.1538	1663	77326	78988	+	1	1559	6	0	414	0
lincRNA_522	Gene 9182	supercont1.59	1257	343196	344452	-	2	435	4	2	414	2
lincRNA_523	Gene 9184	supercont1.59	687	347753	348439	+	1	199	2	0	104	0
lincRNA_524	Gene 9200	supercont1.59	825	627674	628498	+	1	825	1	0	1368	0
lincRNA_525	Gene 9210	supercont1.59	1035	884541	885575	-	1	963	2	1	715	10
lincRNA_526	Gene 9229	supercont1.59	754	1092760	1093513	+	1	159	2	1	96	2
lincRNA_527	Gene 9231	supercont1.59	3025	1100520	1103544	-	1	803	4	0	38	0
lincRNA_528	Gene 9278	supercont1.59	1343	2266480	2267822	-	1	107	2	0	13	0
lincRNA_529	Gene 9295	supercont1.59	450	2749913	2750362	-	1	220	2	0	22	0
lincRNA_530	Gene 9305	supercont1.59	1859	2973842	2975700	+	1	711	4	0	27	0
lincRNA_531	Gene 9315	supercont1.1059	604	159865	160468	+	1	604	2	0	211	0
lincRNA_532	Gene 9320	supercont1.138	683	2856	3538	+	1	683	1	0	310	0
lincRNA_533	Gene 9330	supercont1.138	1274	207857	209130	+	1	1274	1	0	713	0
lincRNA_534	Gene 9350	supercont1.138	246	1227376	1227621	-	1	246	1	0	10	0
lincRNA_535	Gene 9362	supercont1.138	647	1565279	1565925	-	1	647	1	0	274	0
lincRNA_536	Gene 9387	supercont1.653	630	55854	56483	+	1	312	2	0	18	0
lincRNA_537	Gene 9440	supercont1.1325	1043	69829	70871	+	1	614	2	1	171	5
lincRNA_538	Gene 9460	supercont1.881	875	161673	162547	-	1	333	2	0	122	0
lincRNA_539	Gene 9461	supercont1.881	2380	171421	173800	-	1	838	4	0	54	0
lincRNA_540	Gene 9469	supercont1.881	720	346641	347360	+	1	720	1	0	619	0
lincRNA_541	Gene 9471	supercont1.881	1171	364083	365253	+	1	1171	1	0	1071	0
lincRNA_542	Gene 9476	supercont1.881	5671	398644	404314	-	1	750	5	0	33	0
lincRNA_543	Gene 9498	supercont1.1075	2001	37961	39961	-	1	1333	7	0	937	0
lincRNA_544	Gene 9506	supercont1.1075	1507	217765	219271	-	1	522	2	0	195	0
lincRNA_545	Gene 9508	supercont1.1075	1183	234252	235434	-	1	289	2	0	21	0
lincRNA_546	Gene 9523	supercont1.490	260	144266	144525	-	1	260	1	0	10	0
lincRNA_547	Gene 9560	supercont1.490	942	690895	691836	+	1	690	2	0	276	0
lincRNA_548	Gene 9571	supercont1.2378	3276	434	3709	+	1	637	4	0	33	0
lincRNA_549	Gene 9624	supercont1.126	604	995059	995662	-	1	485	2	0	275	0
lincRNA_550	Gene 9718	supercont1.412	1771	881176	882946	+	1	237	2	0	10	0
lincRNA_551	Gene 9733	supercont1.1433	2928	109833	112760	+	1	765	4	0	25	0
lincRNA_552	Gene 9744	supercont1.355	410	124392	124801	-	1	309	2	0	19	0
lincRNA_553	Gene 9747	supercont1.355	4702	281359	286060	-	1	631	5	0	31	0
lincRNA_554	Gene 9749	supercont1.355	1794	302992	304785	+	1	228	2	0	10	0
lincRNA_555	Gene 9752	supercont1.355	1225	379048	380272	-	1	225	2	0	13	0
lincRNA_556	Gene 9759	supercont1.355	2706	431449	434154	-	1	758	5	0	29	0
lincRNA_557	Gene 9786	supercont1.355	264	890995	891258	-	1	264	1	0	18	0
lincRNA_558	Gene 9838	supercont1.1180	509	10886	11394	+	1	270	2	0	12	0
lincRNA_559	Gene 9874	supercont1.576	990	708859	709848	+	1	400	2	1	38	5
lincRNA_560	Gene 9876	supercont1.973	1047	182780	183826	+	1	1047	2	0	789	0
lincRNA_561	Gene 9903	supercont1.243	1653	20091	21743	+	1	1306	7	0	170	0
lincRNA_562	Gene 9944	supercont1.243	833	1158915	1159747	+	1	833	1	0	1779	0
lincRNA_563	Gene 9946	supercont1.243	1677	1169468	1171144	-	1	264	2	0	16	0
lincRNA_564	Gene 9948	supercont1.243	4911	1206265	1211175	-	1	324	3	0	19	0
lincRNA_565	Gene 9949	supercont1.243	3520	1219275	1222794	-	1	670	5	0	35	0
lincRNA_566	Gene 9970	supercont1.467	1137	180786	181922	+	1	733	3	0	39	0
lincRNA_567	Gene 9993	supercont1.929	709	180987	181695	-	1	709	1	0	1842	0
lincRNA_568	Gene 10031	supercont1.165	1404	654253	655656	+	1	1018	3	0	149	0
lincRNA_569	Gene 10033	supercont1.165	680	833031	833710	-	1	680	1	0	231	0
lincRNA_570	Gene 10035	supercont1.165	583	838686	839268	+	1	439	2	0	17	0
lincRNA_571	Gene 10043	supercont1.165	787	1366453	1367239	-	1	244	2	0	12	0
lincRNA_572	Gene 10063	supercont1.282	661	704171	704831	-	1	269	2	0	17	0
lincRNA_573	Gene 10083	supercont1.282	522	1077905	1078426	-	1	239	2	0	11	0
lincRNA_574	Gene 10098	supercont1.282	758	1460644	1461401	-	1	587	2	0	60	0
lincRNA_575	Gene 10118	supercont1.529	406	219880	220285	+	1	406	2	0	13	0
lincRNA_576	Gene 10129	supercont1.529	302	373309	373610	+	1	302	1	0	296	0
lincRNA_577	Gene 10137	supercont1.529	2667	506960	509626	-	1	531	4	0	21	0
lincRNA_578	Gene 10138	supercont1.529	1370	521918	523287	+	1	598	2	0	26	0
lincRNA_579	Gene 10140	supercont1.529	749	607253	608001	+	1	617	4	0	83	0
lincRNA_580	Gene 10148	supercont1.196	2931	53373	56303	+	1	560	3	0	30	0
lincRNA_581	Gene 10229	supercont1.196	1732	1321002	1322733	+	3	425	5	3	112	3
lincRNA_582	Gene 10235	supercont1.196	2432	1398575	1401006	-	1	346	2	0	11	0
lincRNA_583	Gene 10243	supercont1.196	5181	1633494	1638674	-	1	467	4	0	21	0
lincRNA_584	Gene 10244	supercont1.196	2161	1645271	1647431	-	1	420	3	0	15	0
lincRNA_585	Gene 10249	supercont1.196	2981	1771876	1774856	-	1	327	3	0	15	0
lincRNA_586	Gene 10274	supercont1.4176	473	193	665	+	1	164	2	1	42	1
lincRNA_587	Gene 10285	supercont1.671	440	60663	61102	-	1	305	2	0	21	0
lincRNA_588	Gene 10286	supercont1.671	377	66738	67114	+	1	377	2	0	12	0
lincRNA_589	Gene 10335	supercont1.1491	1437	28772	30208	-	1	608	3	0	26	0
lincRNA_590	Gene 10336	supercont1.1491	4620	36473	41092	-	1	527	3	0	17	0
lincRNA_591	Gene 10350	supercont1.208	345	7893	8237	+	1	345	3	0	28	0
lincRNA_592	Gene 10400	supercont1.208	502	1705403	1705904	+	1	184	2	0	15	0
lincRNA_593	Gene 10406	supercont1.1221	846	91530	92375	-	1	846	2	0	82	0
lincRNA_594	Gene 10496	supercont1.19	6537	874487	881023	+	1	2663	17	0	143	0
lincRNA_595	Gene 10497	supercont1.19	1662	883938	885599	+	1	1365	7	0	149	0
lincRNA_596	Gene 10503	supercont1.19	572	951108	951679	+	1	133	2	0	16	0
lincRNA_597	Gene 10512	supercont1.19	907	1470925	1471831	-	1	227	2	0	36	0
lincRNA_598	Gene 10526	supercont1.19	578	2289581	2290158	+	1	496	3	1	2128	1
lincRNA_599	Gene 10530	supercont1.19	900	2310642	2311541	-	1	264	2	0	12	0
lincRNA_600	Gene 10586	supercont1.19	5478	3609189	3614666	-	1	1115	7	0	48	0
lincRNA_601	Gene 10596	supercont1.19	896	3773012	3773907	+	1	470	3	0	19	0
lincRNA_602	Gene 10605	supercont1.19	339	3878869	3879207	+	1	339	1	0	794	0
lincRNA_603	Gene 10606	supercont1.19	952	3884451	3885402	+	1	474	3	0	21	0
lincRNA_604	Gene 10607	supercont1.19	913	3891506	3892418	+	1	747	2	0	732	0
lincRNA_605	Gene 10608	supercont1.19	772	3896492	3897263	-	1	190	2	0	26	0
lincRNA_606	Gene 10612	supercont1.19	1739	3922667	3924405	-	1	670	2	0	213	0
lincRNA_607	Gene 10622	supercont1.19	2614	4098028	4100641	-	1	375	3	0	15	0
lincRNA_608	Gene 10658	supercont1.333	1392	325555	326946	-	1	434	3	0	16	0
lincRNA_609	Gene 10684	supercont1.333	3746	677976	681721	-	1	2503	10	0	113	0
lincRNA_610	Gene 10689	supercont1.333	4072	697882	701953	+	1	1144	7	0	41	0
lincRNA_611	Gene 10691	supercont1.333	437	708532	708968	-	1	437	2	0	16	0
lincRNA_612	Gene 10694	supercont1.333	869	719237	720105	-	1	582	3	0	26	0
lincRNA_613	Gene 10702	supercont1.333	2295	759961	762255	-	1	525	4	0	37	0
lincRNA_614	Gene 10705	supercont1.333	2013	808216	810228	-	1	599	3	0	21	0
lincRNA_615	Gene 10728	supercont1.333	569	1138205	1138773	-	1	150	2	0	11	0
lincRNA_616	Gene 10733	supercont1.333	341	1291909	1292249	+	1	137	2	0	71	0
lincRNA_617	Gene 10734	supercont1.2014	1747	11716	13462	+	3	293	5	3	65	4
lincRNA_618	Gene 10744	supercont1.499	2569	150062	152630	-	1	1094	5	0	180	0
lincRNA_619	Gene 10746	supercont1.499	1322	320418	321739	+	1	1322	1	0	1809	0
lincRNA_620	Gene 10757	supercont1.499	1005	478460	479464	+	1	594	3	0	100	0
lincRNA_621	Gene 10803	supercont1.958	546	135116	135661	+	1	546	2	0	29	0
lincRNA_622	Gene 10828	supercont1.275	689	775729	776417	-	1	250	3	0	68	0
lincRNA_623	Gene 10840	supercont1.275	244	953979	954222	+	1	244	1	0	244	0
lincRNA_624	Gene 10849	supercont1.275	759	1049319	1050077	+	1	759	1	0	1752	0
lincRNA_625	Gene 10875	supercont1.669	3066	229043	232108	+	1	351	2	0	14	0
lincRNA_626	Gene 10882	supercont1.669	1665	315368	317032	+	1	202	2	0	10	0
lincRNA_627	Gene 10890	supercont1.669	4397	397467	401863	+	1	821	4	0	36	0
lincRNA_628	Gene 10891	supercont1.669	3962	410741	414702	+	1	402	3	0	18	0
lincRNA_629	Gene 10901	supercont1.669	3201	524012	527212	+	1	1450	8	0	67	0
lincRNA_630	Gene 10904	supercont1.669	5899	559275	565173	+	1	1037	8	0	47	0
lincRNA_631	Gene 10914	supercont1.758	468	341170	341637	+	1	311	2	0	13	0
lincRNA_632	Gene 10919	supercont1.758	458	451931	452388	+	1	350	3	1	332	1
lincRNA_633	Gene 10928	supercont1.13	271	383517	383787	+	1	271	1	0	205	0
lincRNA_634	Gene 10931	supercont1.13	1380	415639	417018	+	1	1380	3	0	1200	0
lincRNA_635	Gene 10954	supercont1.13	1443	758541	759983	+	1	699	2	0	143	0
lincRNA_636	Gene 10974	supercont1.13	915	986954	987868	+	1	243	2	0	19	0
lincRNA_637	Gene 11042	supercont1.13	530	3481834	3482363	+	1	300	2	0	16	0
lincRNA_638	Gene 11053	supercont1.4333	909	1	909	+	1	909	1	0	692	0
lincRNA_639	Gene 11055	supercont1.112	762	32	793	+	1	762	2	0	138	0
lincRNA_640	Gene 11077	supercont1.112	415	323474	323888	-	1	230	2	0	23	0
lincRNA_641	Gene 11089	supercont1.112	3358	482089	485446	+	1	294	3	0	15	0
lincRNA_642	Gene 11175	supercont1.112	341	2386628	2386968	+	1	231	2	0	16	0
lincRNA_643	Gene 11183	supercont1.112	435	2517534	2517968	-	1	435	2	0	124	0
lincRNA_644	Gene 11186	supercont1.184	1664	17713	19376	+	1	1664	1	0	1937	0
lincRNA_645	Gene 11189	supercont1.184	6426	39223	45648	-	1	1902	11	0	80	0
lincRNA_646	Gene 11197	supercont1.184	603	138575	139177	+	1	603	1	0	1583	0
lincRNA_647	Gene 11219	supercont1.184	1069	691559	692627	-	1	1069	1	0	558	0
lincRNA_648	Gene 11248	supercont1.601	1142	152680	153821	-	1	473	3	0	23	0
lincRNA_649	Gene 11281	supercont1.1065	2548	208052	210599	+	1	2108	8	0	107	0
lincRNA_650	Gene 11299	supercont1.709	895	461563	462457	-	1	895	1	0	687	0
lincRNA_651	Gene 11318	supercont1.689	700	410594	411293	+	1	700	2	0	244	0
lincRNA_652	Gene 11328	supercont1.3233	305	3649	3953	-	1	305	2	0	12	0
lincRNA_653	Gene 11356	supercont1.543	4825	913	5737	-	1	3352	10	0	194	0
lincRNA_654	Gene 11361	supercont1.543	843	49149	49991	+	1	629	3	0	30	0
lincRNA_655	Gene 11372	supercont1.543	851	226635	227485	-	1	210	2	0	17	0
lincRNA_656	Gene 11383	supercont1.543	379	418466	418844	-	1	379	1	0	573	0
lincRNA_657	Gene 11393	supercont1.543	483	556172	556654	+	1	483	2	0	116	0
lincRNA_658	Gene 11397	supercont1.543	1920	622917	624836	+	1	102	2	0	10	0
lincRNA_659	Gene 11398	supercont1.543	436	627116	627551	+	1	341	3	1	132	1
lincRNA_660	Gene 11400	supercont1.543	679	640407	641085	+	1	326	3	0	16	0
lincRNA_661	Gene 11404	supercont1.543	1284	666404	667687	+	3	817	6	4	735	4
lincRNA_662	Gene 11412	supercont1.543	646	817797	818442	+	1	384	3	0	23	0
lincRNA_663	Gene 11428	supercont1.1176	1185	61598	62782	+	1	803	4	0	402	0
lincRNA_664	Gene 11432	supercont1.538	1408	15915	17322	+	1	1212	5	0	104	0
lincRNA_665	Gene 11444	supercont1.538	969	219924	220892	+	1	229	2	0	13	0
lincRNA_666	Gene 11461	supercont1.538	1734	478838	480571	+	1	547	4	0	30	0
lincRNA_667	Gene 11500	supercont1.487	221	44744	44964	-	1	221	1	0	116	0
lincRNA_668	Gene 11521	supercont1.487	1209	558841	560049	+	1	1209	1	0	709	0
lincRNA_669	Gene 11530	supercont1.487	593	899704	900296	+	1	593	1	0	1872	0
lincRNA_670	Gene 11539	supercont1.913	1192	146008	147199	+	1	1192	4	0	277	0
lincRNA_671	Gene 11547	supercont1.913	855	250261	251115	-	1	272	2	0	18	0
lincRNA_672	Gene 11549	supercont1.913	7195	270338	277532	-	1	1966	12	0	111	0
lincRNA_673	Gene 11603	supercont1.29	4476	490040	494515	+	1	1062	4	0	91	0
lincRNA_674	Gene 11612	supercont1.29	841	639873	640713	+	1	250	3	0	33	0
lincRNA_675	Gene 11614	supercont1.29	648	663658	664305	+	2	467	3	2	45	7
lincRNA_676	Gene 11619	supercont1.29	2596	777178	779773	+	1	218	2	0	14	0
lincRNA_677	Gene 11621	supercont1.29	1803	793595	795397	+	1	455	3	0	19	0
lincRNA_678	Gene 11625	supercont1.29	3881	837036	840916	+	1	415	3	0	21	0
lincRNA_679	Gene 11629	supercont1.29	5559	891658	897216	+	1	1587	10	0	65	0
lincRNA_680	Gene 11679	supercont1.29	1465	1919830	1921294	-	2	1233	4	2	850	3
lincRNA_681	Gene 11693	supercont1.29	4403	2063052	2067454	-	1	1293	6	0	44	0
lincRNA_682	Gene 11715	supercont1.29	301	2627971	2628271	-	1	205	2	1	17	3
lincRNA_683	Gene 11738	supercont1.29	2609	2961884	2964492	-	1	170	2	0	23	0
lincRNA_684	Gene 11762	supercont1.29	634	3424517	3425150	-	1	438	3	0	36	0
lincRNA_685	Gene 11771	supercont1.29	1667	3541667	3543333	+	1	407	2	0	18	0
lincRNA_686	Gene 11787	supercont1.227	3003	56776	59778	-	1	1850	8	0	91	0
lincRNA_687	Gene 11819	supercont1.227	445	449649	450093	-	1	174	2	0	13	0
lincRNA_688	Gene 11840	supercont1.227	3910	801277	805186	+	1	698	4	0	35	0
lincRNA_689	Gene 11846	supercont1.227	297	851490	851786	-	1	297	1	0	10	0
lincRNA_690	Gene 11847	supercont1.227	2444	877726	880169	-	1	368	3	0	16	0
lincRNA_691	Gene 11862	supercont1.227	8596	1608905	1617500	-	1	1560	10	0	72	0
lincRNA_692	Gene 11894	supercont1.328	1126	803089	804214	+	1	193	2	0	16	0
lincRNA_693	Gene 11903	supercont1.328	246	896181	896426	-	1	246	2	0	12	0
lincRNA_694	Gene 11908	supercont1.328	2419	920690	923108	+	1	423	3	0	22	0
lincRNA_695	Gene 11919	supercont1.328	2049	1077648	1079696	-	1	645	3	0	20	0
lincRNA_696	Gene 11923	supercont1.328	1258	1173675	1174932	-	1	249	2	0	16	0
lincRNA_697	Gene 11933	supercont1.328	1620	1292562	1294181	+	1	1397	4	0	433	0
lincRNA_698	Gene 11939	supercont1.45	2725	97721	100445	-	1	1012	3	0	381	0
lincRNA_699	Gene 11974	supercont1.45	1040	619768	620807	+	5	532	8	6	274	6
lincRNA_700	Gene 11984	supercont1.45	1442	731878	733319	-	1	633	3	0	29	0
lincRNA_701	Gene 12009	supercont1.45	643	1019770	1020412	+	1	643	1	0	198	0
lincRNA_702	Gene 12013	supercont1.45	1730	1051435	1053164	+	1	722	3	1	1073	6
lincRNA_703	Gene 12034	supercont1.45	1509	1940743	1942251	-	1	315	2	0	11	0
lincRNA_704	Gene 12035	supercont1.45	322	1943497	1943818	-	1	322	2	0	13	0
lincRNA_705	Gene 12036	supercont1.45	1507	1956020	1957526	-	4	533	7	5	262	5
lincRNA_706	Gene 12063	supercont1.3070	2087	5105	7191	+	1	799	6	0	32	0
lincRNA_707	Gene 12064	supercont1.519	5023	22148	27170	+	1	1923	9	0	144	0
lincRNA_708	Gene 12077	supercont1.519	3703	128325	132027	-	1	689	4	0	29	0
lincRNA_709	Gene 12080	supercont1.519	973	145305	146277	+	1	529	4	0	30	0
lincRNA_710	Gene 12085	supercont1.519	329	331669	331997	+	1	329	2	0	401	0
lincRNA_711	Gene 12095	supercont1.2452	706	1692	2397	+	1	323	2	0	15	0
lincRNA_712	Gene 12096	supercont1.2452	345	36478	36822	+	1	345	2	0	124	0
lincRNA_713	Gene 12122	supercont1.488	7208	400896	408103	+	1	482	3	0	20	0
lincRNA_714	Gene 12125	supercont1.488	655	426183	426837	+	1	624	3	1	1352	2
lincRNA_715	Gene 12135	supercont1.488	272	564236	564507	+	1	272	1	0	206	0
lincRNA_716	Gene 12164	supercont1.997	852	28794	29645	+	1	852	1	0	2123	0
lincRNA_717	Gene 12175	supercont1.997	2964	217331	220294	-	1	2583	11	0	163	0
lincRNA_718	Gene 12204	supercont1.264	4289	492164	496452	+	1	706	4	0	24	0
lincRNA_719	Gene 12231	supercont1.264	285	1170000	1170284	+	1	285	1	0	190	0
lincRNA_720	Gene 12237	supercont1.2106	5446	4388	9833	-	1	1403	9	0	68	0
lincRNA_721	Gene 12240	supercont1.1595	890	34368	35257	-	1	324	3	0	54	0
lincRNA_722	Gene 12253	supercont1.586	221	180675	180895	+	1	221	1	0	26	0
lincRNA_723	Gene 12287	supercont1.1107	1102	165670	166771	+	1	158	2	0	19	0
lincRNA_724	Gene 12289	supercont1.1107	566	214297	214862	+	1	444	3	0	54	0
lincRNA_725	Gene 12298	supercont1.1424	954	24280	25233	-	1	200	2	0	37	0
lincRNA_726	Gene 12309	supercont1.436	2938	56452	59389	+	1	914	5	0	591	0
lincRNA_727	Gene 12313	supercont1.436	642	74230	74871	-	1	436	3	1	587	7
lincRNA_728	Gene 12317	supercont1.436	886	96487	97372	+	1	632	3	0	178	0
lincRNA_729	Gene 12338	supercont1.436	759	309361	310119	-	1	288	2	0	13	0
lincRNA_730	Gene 12372	supercont1.436	7176	926448	933623	+	1	5986	9	0	1126	0
lincRNA_731	Gene 12404	supercont1.1245	1060	6784	7843	+	1	1060	1	0	455	0
lincRNA_732	Gene 12409	supercont1.1245	518	129594	130111	+	1	518	2	0	192	0
lincRNA_733	Gene 12494	supercont1.198	551	880279	880829	-	1	551	1	0	350	0
lincRNA_734	Gene 12546	supercont1.144	1387	31950	33336	+	1	817	2	0	42	0
lincRNA_735	Gene 12561	supercont1.144	820	365691	366510	+	1	253	2	0	15	0
lincRNA_736	Gene 12571	supercont1.144	1888	510261	512148	-	1	496	3	0	23	0
lincRNA_737	Gene 12584	supercont1.144	2874	705782	708655	+	1	162	2	1	10	1
lincRNA_738	Gene 12595	supercont1.144	1798	1354602	1356399	-	1	1301	6	0	89	0
lincRNA_739	Gene 12614	supercont1.220	4002	226267	230268	-	1	864	5	0	35	0
lincRNA_740	Gene 12628	supercont1.220	1222	390915	392136	-	1	1048	3	1	386	1
lincRNA_741	Gene 12686	supercont1.362	679	879392	880070	+	1	679	2	0	410	0
lincRNA_742	Gene 12691	supercont1.362	1414	947587	949000	+	1	893	6	0	183	0
lincRNA_743	Gene 12700	supercont1.362	658	1173750	1174407	+	1	658	3	0	334	0
lincRNA_744	Gene 12701	supercont1.362	227	1193554	1193780	+	1	227	1	0	103	0
lincRNA_745	Gene 12712	supercont1.2539	2065	592	2656	-	1	1771	6	0	1412	0
lincRNA_746	Gene 12723	supercont1.734	905	105201	106105	+	1	399	3	0	205	0
lincRNA_747	Gene 12743	supercont1.791	2869	137163	140031	+	1	569	4	0	24	0
lincRNA_748	Gene 12746	supercont1.791	1566	167403	168968	+	1	669	4	0	121	0
lincRNA_749	Gene 12761	supercont1.791	602	315874	316475	+	1	270	2	0	21	0
lincRNA_750	Gene 12783	supercont1.2060	1422	13565	14986	+	1	702	4	0	35	0
lincRNA_751	Gene 12793	supercont1.326	1634	192509	194142	+	1	697	3	0	24	0
lincRNA_752	Gene 12803	supercont1.326	2995	315106	318100	+	1	1123	5	0	96	0
lincRNA_753	Gene 12818	supercont1.326	1816	602569	604384	-	1	400	2	0	11	0
lincRNA_754	Gene 12832	supercont1.326	750	1329542	1330291	-	1	538	3	0	111	0
lincRNA_755	Gene 12836	supercont1.326	2056	1350177	1352232	-	1	360	3	0	28	0
lincRNA_756	Gene 12844	supercont1.744	447	60126	60572	+	1	447	2	0	56	0
lincRNA_757	Gene 12847	supercont1.744	776	121043	121818	-	1	594	3	0	112	0
lincRNA_758	Gene 12856	supercont1.744	1104	197745	198848	+	1	1104	1	0	230	0
lincRNA_759	Gene 12874	supercont1.744	2058	410137	412194	-	1	676	4	0	25	0
lincRNA_760	Gene 12885	supercont1.473	3236	135545	138780	+	1	973	6	0	40	0
lincRNA_761	Gene 12887	supercont1.473	1262	161258	162519	+	1	430	3	0	23	0
lincRNA_762	Gene 12891	supercont1.473	1211	200630	201840	+	1	1211	3	0	447	0
lincRNA_763	Gene 12892	supercont1.473	7421	228747	236167	+	1	4500	19	0	957	0
lincRNA_764	Gene 12923	supercont1.473	2060	675144	677203	-	1	232	2	0	10	0
lincRNA_765	Gene 12930	supercont1.473	1012	814265	815276	+	1	1012	1	0	214	0
lincRNA_766	Gene 12935	supercont1.473	1786	876220	878005	-	1	466	3	0	23	0
lincRNA_767	Gene 12957	supercont1.274	805	27931	28735	-	1	805	1	0	1863	0
lincRNA_768	Gene 12980	supercont1.274	861	286433	287293	+	1	503	2	0	79	0
lincRNA_769	Gene 12991	supercont1.274	1455	411742	413196	-	1	485	3	0	20	0
lincRNA_770	Gene 13012	supercont1.274	1116	700113	701228	-	1	170	2	0	13	0
lincRNA_771	Gene 13038	supercont1.274	517	1102544	1103060	+	1	385	3	0	15	0
lincRNA_772	Gene 13041	supercont1.274	255	1170340	1170594	-	1	255	2	0	15	0
lincRNA_773	Gene 13045	supercont1.274	439	1403271	1403709	-	1	284	2	0	16	0
lincRNA_774	Gene 13054	supercont1.274	3044	1486586	1489629	+	1	453	5	0	26	0
lincRNA_775	Gene 13057	supercont1.446	3004	8656	11659	+	1	868	6	0	39	0
lincRNA_776	Gene 13058	supercont1.446	4773	19042	23814	+	1	1603	10	0	79	0
lincRNA_777	Gene 13076	supercont1.446	231	367678	367908	-	1	231	1	0	463	0
lincRNA_778	Gene 13078	supercont1.446	290	377932	378221	+	1	290	1	0	271	0
lincRNA_779	Gene 13088	supercont1.446	6791	463195	469985	+	1	1193	9	0	58	0
lincRNA_780	Gene 13094	supercont1.446	716	503010	503725	-	1	649	3	1	102	5
lincRNA_781	Gene 13113	supercont1.446	650	651321	651970	+	1	650	1	0	4565	0
lincRNA_782	Gene 13145	supercont1.503	4047	476260	480306	-	1	2185	9	0	77	0
lincRNA_783	Gene 13158	supercont1.503	260	666894	667153	-	1	260	1	0	865	0
lincRNA_784	Gene 13160	supercont1.503	1677	757889	759565	+	11	419	14	13	211	137
lincRNA_785	Gene 13174	supercont1.1342	2830	116933	119762	+	1	670	3	0	48	0
lincRNA_786	Gene 13186	supercont1.468	409	38935	39343	-	1	409	3	0	39	0
lincRNA_787	Gene 13207	supercont1.468	838	476126	476963	+	1	838	3	0	221	0
lincRNA_788	Gene 13210	supercont1.468	941	508184	509124	+	1	289	2	0	19	0
lincRNA_789	Gene 13242	supercont1.693	1203	331047	332249	-	1	855	4	0	201	0
lincRNA_790	Gene 13273	supercont1.813	3505	367011	370515	+	1	324	2	0	11	0
lincRNA_791	Gene 13280	supercont1.813	2781	500967	503747	+	1	698	4	0	63	0
lincRNA_792	Gene 13302	supercont1.98	569	1105781	1106349	-	1	447	2	0	20	0
lincRNA_793	Gene 13330	supercont1.98	1068	1503736	1504803	-	1	563	3	0	71	0
lincRNA_794	Gene 13377	supercont1.98	426	2111293	2111718	+	1	426	1	0	428	0
lincRNA_795	Gene 13378	supercont1.98	1162	2138206	2139367	+	1	915	2	0	355	0
lincRNA_796	Gene 13405	supercont1.986	3775	1676	5450	+	1	773	5	0	32	0
lincRNA_797	Gene 13432	supercont1.623	636	61214	61849	-	1	636	1	0	194	0
lincRNA_798	Gene 13444	supercont1.623	1673	244714	246386	+	1	858	2	0	393	0
lincRNA_799	Gene 13450	supercont1.623	716	407276	407991	+	1	716	2	0	721	0
lincRNA_800	Gene 13473	supercont1.648	728	29690	30417	+	1	728	4	0	64	0
lincRNA_801	Gene 13484	supercont1.648	623	222196	222818	-	1	623	1	0	641	0
lincRNA_802	Gene 13486	supercont1.648	4362	268753	273114	-	1	1147	2	0	1184	0
lincRNA_803	Gene 13500	supercont1.648	908	568131	569038	-	1	741	2	0	766	0
lincRNA_804	Gene 13514	supercont1.3864	419	747	1165	-	1	277	2	0	58	0
lincRNA_805	Gene 13517	supercont1.853	537	17847	18383	+	1	155	2	0	18	0
lincRNA_806	Gene 13534	supercont1.853	1813	348690	350502	-	1	1326	4	0	730	0
lincRNA_807	Gene 13565	supercont1.239	4130	127548	131677	-	1	1382	8	0	62	0
lincRNA_808	Gene 13573	supercont1.239	817	210121	210937	-	1	817	1	0	2153	0
lincRNA_809	Gene 13587	supercont1.239	1790	664477	666266	+	1	1536	2	0	542	0
lincRNA_810	Gene 13594	supercont1.239	1552	853948	855499	+	1	1305	2	0	235	0
lincRNA_811	Gene 13595	supercont1.239	874	864414	865287	+	1	230	2	0	10	0
lincRNA_812	Gene 13596	supercont1.239	897	885685	886581	-	1	195	2	0	14	0
lincRNA_813	Gene 13603	supercont1.239	1543	1262767	1264309	+	1	861	4	0	65	0
lincRNA_814	Gene 13609	supercont1.239	2840	1455412	1458251	+	1	597	4	0	27	0
lincRNA_815	Gene 13622	supercont1.801	605	33332	33936	+	1	465	2	0	192	0
lincRNA_816	Gene 13625	supercont1.801	593	107319	107911	-	1	593	3	0	34	0
lincRNA_817	Gene 13644	supercont1.801	653	338514	339166	+	1	653	1	0	311	0
lincRNA_818	Gene 13657	supercont1.1115	973	85810	86782	-	1	973	1	0	524	0
lincRNA_819	Gene 13661	supercont1.1115	624	106498	107121	+	1	624	1	0	978	0
lincRNA_820	Gene 13692	supercont1.303	1348	303928	305275	-	1	1348	1	0	982	0
lincRNA_821	Gene 13709	supercont1.303	262	668594	668855	+	1	262	2	0	28	0
lincRNA_822	Gene 13727	supercont1.854	7469	55193	62661	+	1	673	5	0	35	0
lincRNA_823	Gene 13747	supercont1.946	1279	6976	8254	+	1	323	2	0	13	0
lincRNA_824	Gene 13754	supercont1.946	502	73512	74013	-	2	427	4	2	296	27
lincRNA_825	Gene 13776	supercont1.946	3224	333453	336676	+	1	872	2	0	643	0
lincRNA_826	Gene 13856	supercont1.86	4241	1641206	1645446	+	1	542	4	0	21	0
lincRNA_827	Gene 13857	supercont1.86	917	1652222	1653138	+	1	917	1	0	1487	0
lincRNA_828	Gene 13874	supercont1.86	489	1949920	1950408	-	1	237	2	0	16	0
lincRNA_829	Gene 13903	supercont1.86	1262	2263265	2264526	+	1	683	3	1	1301	5
lincRNA_830	Gene 13904	supercont1.86	2022	2269064	2271085	+	1	392	2	0	35	0
lincRNA_831	Gene 13919	supercont1.1539	5481	52018	57498	-	1	1583	9	0	73	0
lincRNA_832	Gene 13933	supercont1.888	1029	157473	158501	-	1	724	3	0	90	0
lincRNA_833	Gene 13973	supercont1.273	861	1481159	1482019	+	1	216	3	0	21	0
lincRNA_834	Gene 13978	supercont1.591	625	25353	25977	-	1	369	3	0	22	0
lincRNA_835	Gene 13997	supercont1.591	617	380303	380919	+	1	323	3	0	17	0
lincRNA_836	Gene 14002	supercont1.591	385	629398	629782	+	1	385	1	0	46	0
lincRNA_837	Gene 14035	supercont1.137	1950	905678	907627	-	1	1896	3	1	652	4
lincRNA_838	Gene 14054	supercont1.137	220	1206858	1207077	+	1	220	2	0	11	0
lincRNA_839	Gene 14069	supercont1.137	4252	1411135	1415386	+	1	440	3	0	17	0
lincRNA_840	Gene 14070	supercont1.137	827	1418864	1419690	+	1	827	1	0	934	0
lincRNA_841	Gene 14088	supercont1.137	405	1662223	1662627	-	1	224	2	0	22	0
lincRNA_842	Gene 14108	supercont1.230	673	24394	25066	+	1	673	1	0	2099	0
lincRNA_843	Gene 14111	supercont1.230	886	58203	59088	-	1	695	2	0	222	0
lincRNA_844	Gene 14132	supercont1.230	1496	444498	445993	+	1	659	4	0	71	0
lincRNA_845	Gene 14179	supercont1.230	2229	1710170	1712398	+	1	1604	3	1	420	5
lincRNA_846	Gene 14194	supercont1.1186	1873	134899	136771	+	1	666	4	0	26	0
lincRNA_847	Gene 14202	supercont1.968	6021	24633	30653	+	1	1381	10	0	79	0
lincRNA_848	Gene 14207	supercont1.968	2679	99466	102144	+	1	539	3	0	37	0
lincRNA_849	Gene 14208	supercont1.968	2762	107482	110243	+	1	1444	5	0	734	0
lincRNA_850	Gene 14214	supercont1.968	1499	207540	209038	+	1	263	2	0	13	0
lincRNA_851	Gene 14221	supercont1.968	3595	327752	331346	+	1	813	4	0	36	0
lincRNA_852	Gene 14224	supercont1.968	4542	354577	359118	+	1	1561	8	0	82	0
lincRNA_853	Gene 14238	supercont1.1048	1866	149744	151609	+	1	1087	5	0	306	0
lincRNA_854	Gene 14259	supercont1.92	463	20725	21187	+	2	225	4	2	106	2
lincRNA_855	Gene 14263	supercont1.92	850	74038	74887	+	8	397	12	9	402	20
lincRNA_856	Gene 14275	supercont1.92	4062	171916	175977	-	1	460	3	0	19	0
lincRNA_857	Gene 14305	supercont1.92	821	777146	777966	+	1	821	2	0	243	0
lincRNA_858	Gene 14343	supercont1.92	600	1821025	1821624	+	1	600	1	0	165	0
lincRNA_859	Gene 14346	supercont1.92	869	1831190	1832058	+	1	679	2	0	96	0
lincRNA_860	Gene 14351	supercont1.92	4424	1907323	1911746	-	1	985	7	0	42	0
lincRNA_861	Gene 14356	supercont1.92	1680	1982175	1983854	+	1	725	3	1	310	1
lincRNA_862	Gene 14362	supercont1.92	1413	2097949	2099361	-	1	258	2	0	10	0
lincRNA_863	Gene 14376	supercont1.92	242	2418286	2418527	-	1	242	2	0	91	0
lincRNA_864	Gene 14399	supercont1.92	2912	2731418	2734329	+	1	357	2	0	19	0
lincRNA_865	Gene 14401	supercont1.700	1334	37711	39044	-	1	1334	1	0	899	0
lincRNA_866	Gene 14406	supercont1.700	4109	57472	61580	+	1	1293	5	0	61	0
lincRNA_867	Gene 14408	supercont1.700	1083	69979	71061	+	1	330	2	0	12	0
lincRNA_868	Gene 14411	supercont1.700	310	163953	164262	+	1	310	3	0	19	0
lincRNA_869	Gene 14413	supercont1.700	753	222456	223208	-	1	166	2	0	11	0
lincRNA_870	Gene 14431	supercont1.255	854	427713	428566	+	6	522	8	6	827	7
lincRNA_871	Gene 14433	supercont1.255	5746	436461	442206	-	1	2831	16	0	144	0
lincRNA_872	Gene 14437	supercont1.255	6819	490403	497221	-	1	1593	10	0	64	0
lincRNA_873	Gene 14458	supercont1.255	2907	759097	762003	-	1	2239	7	0	1290	0
lincRNA_874	Gene 14459	supercont1.255	2250	763764	766013	-	1	1631	3	0	180	0
lincRNA_875	Gene 14466	supercont1.255	634	874621	875254	+	1	169	2	0	25	0
lincRNA_876	Gene 14497	supercont1.255	2650	1436327	1438976	-	1	360	2	0	15	0
lincRNA_877	Gene 14523	supercont1.524	1396	120997	122392	+	2	431	5	3	301	3
lincRNA_878	Gene 14567	supercont1.524	234	810159	810392	-	1	234	1	0	93	0
lincRNA_879	Gene 14586	supercont1.907	215	182562	182776	+	1	215	1	0	28	0
lincRNA_880	Gene 14603	supercont1.183	1055	532535	533589	+	1	1055	1	0	708	0
lincRNA_881	Gene 14660	supercont1.183	449	1755881	1756329	+	1	449	1	0	144	0
lincRNA_882	Gene 14662	supercont1.1560	2549	51797	54345	-	1	1363	6	0	51	0
lincRNA_883	Gene 14727	supercont1.61	860	734087	734946	+	1	860	1	0	148	0
lincRNA_884	Gene 14760	supercont1.61	2329	1182464	1184792	-	2	648	4	2	188	4
lincRNA_885	Gene 14793	supercont1.61	372	2146808	2147179	-	1	372	2	0	274	0
lincRNA_886	Gene 14799	supercont1.61	440	2642334	2642773	+	1	245	2	0	111	0
lincRNA_887	Gene 14801	supercont1.3111	2345	6	2350	+	1	657	4	0	26	0
lincRNA_888	Gene 14802	supercont1.3111	1384	4224	5607	-	1	363	2	0	15	0
lincRNA_889	Gene 14829	supercont1.383	726	659947	660672	-	1	726	1	0	332	0
lincRNA_890	Gene 14850	supercont1.52	545	155259	155803	-	1	252	2	0	15	0
lincRNA_891	Gene 14872	supercont1.52	399	772268	772666	+	1	273	2	0	18	0
lincRNA_892	Gene 14901	supercont1.52	3434	1206569	1210002	+	5	817	6	5	859	16
lincRNA_893	Gene 14909	supercont1.52	634	1277017	1277650	+	1	634	1	0	1189	0
lincRNA_894	Gene 14943	supercont1.52	349	1710012	1710360	+	1	144	2	0	21	0
lincRNA_895	Gene 14959	supercont1.52	824	2490531	2491354	-	1	757	3	1	1258	5
lincRNA_896	Gene 14978	supercont1.52	5558	2883177	2888734	-	1	525	3	0	18	0
lincRNA_897	Gene 14991	supercont1.52	848	3046051	3046898	-	1	695	3	0	25	0
lincRNA_898	Gene 15001	supercont1.52	1529	3163435	3164963	-	1	550	4	0	98	0
lincRNA_899	Gene 15007	supercont1.3684	1125	710	1834	-	1	288	2	0	15	0
lincRNA_900	Gene 15014	supercont1.1393	444	94860	95303	+	1	444	1	0	408	0
lincRNA_901	Gene 15045	supercont1.589	257	308851	309107	+	1	257	1	0	3211	0
lincRNA_902	Gene 15078	supercont1.683	1329	336971	338299	-	1	1329	1	0	263	0
lincRNA_903	Gene 15107	supercont1.652	440	198654	199093	-	1	369	3	1	137	7
lincRNA_904	Gene 15120	supercont1.652	1125	397805	398929	-	2	515	6	3	699	3
lincRNA_905	Gene 15132	supercont1.800	1094	62569	63662	+	1	1094	1	0	268	0
lincRNA_906	Gene 15136	supercont1.4571	1398	1781	3178	+	1	478	3	0	22	0
lincRNA_907	Gene 15151	supercont1.276	1515	492166	493680	+	1	96	2	0	23	0
lincRNA_908	Gene 15200	supercont1.276	4633	1397552	1402184	+	1	1336	5	0	80	0
lincRNA_909	Gene 15204	supercont1.276	4085	1435452	1439536	+	1	740	4	0	32	0
lincRNA_910	Gene 15205	supercont1.557	593	61761	62353	-	1	593	1	0	322	0
lincRNA_911	Gene 15236	supercont1.337	1566	430459	432024	+	4	846	6	4	742	16
lincRNA_912	Gene 15244	supercont1.337	740	579178	579917	-	1	639	2	0	1669	0
lincRNA_913	Gene 15246	supercont1.337	3953	622485	626437	-	1	2033	6	0	649	0
lincRNA_914	Gene 15247	supercont1.337	6494	627466	633959	-	1	998	6	0	38	0
lincRNA_915	Gene 15268	supercont1.114	1262	102371	103632	-	1	1262	1	0	2595	0
lincRNA_916	Gene 15273	supercont1.114	1676	187372	189047	-	1	339	2	0	13	0
lincRNA_917	Gene 15318	supercont1.114	2463	1130445	1132907	-	1	1441	7	0	61	0
lincRNA_918	Gene 15333	supercont1.114	1823	1316600	1318422	+	1	1823	1	0	1017	0
lincRNA_919	Gene 15352	supercont1.114	3904	1634569	1638472	-	1	1000	7	0	44	0
lincRNA_920	Gene 15359	supercont1.114	1249	1774804	1776052	+	1	1249	1	0	164	0
lincRNA_921	Gene 15367	supercont1.114	763	2028231	2028993	+	1	763	1	0	2660	0
lincRNA_922	Gene 15404	supercont1.811	573	230158	230730	-	1	271	2	0	18	0
lincRNA_923	Gene 15421	supercont1.539	8191	257979	266169	+	1	7650	7	0	1647	0
lincRNA_924	Gene 15424	supercont1.539	206	320952	321157	-	1	206	2	0	19	0
lincRNA_925	Gene 15461	supercont1.343	1742	475641	477382	+	1	1244	5	0	259	0
lincRNA_926	Gene 15465	supercont1.343	2705	516555	519259	+	1	676	5	0	36	0
lincRNA_927	Gene 15466	supercont1.343	3537	523086	526622	+	1	307	2	0	11	0
lincRNA_928	Gene 15472	supercont1.343	3266	596470	599735	+	1	360	3	0	17	0
lincRNA_929	Gene 15486	supercont1.343	527	822445	822971	+	1	208	2	1	11	1
lincRNA_930	Gene 15506	supercont1.343	1145	1070014	1071158	+	1	694	3	0	27	0
lincRNA_931	Gene 15530	supercont1.564	849	623175	624023	-	1	178	2	0	11	0
lincRNA_932	Gene 15534	supercont1.3988	2023	717	2739	+	1	698	2	0	301	0
lincRNA_933	Gene 15537	supercont1.688	785	20663	21447	+	1	240	2	0	31	0
lincRNA_934	Gene 15543	supercont1.688	3601	117367	120967	-	1	3601	1	0	2066	0
lincRNA_935	Gene 15547	supercont1.688	930	164192	165121	-	1	485	2	0	39	0
lincRNA_936	Gene 15591	supercont1.464	1192	434785	435976	-	1	1192	1	0	1580	0
lincRNA_937	Gene 15592	supercont1.464	5085	449885	454969	-	1	2715	13	0	201	0
lincRNA_938	Gene 15608	supercont1.464	236	777199	777434	+	1	236	1	0	65	0
lincRNA_939	Gene 15625	supercont1.1003	1577	185371	186947	-	1	267	2	0	15	0
lincRNA_940	Gene 15626	supercont1.1003	505	230363	230867	-	1	505	1	0	257	0
lincRNA_941	Gene 15633	supercont1.1229	1264	65864	67127	+	1	666	4	0	28	0
lincRNA_942	Gene 15639	supercont1.1229	543	185030	185572	-	1	543	2	0	165	0
lincRNA_943	Gene 15667	supercont1.246	353	1470514	1470866	+	1	353	2	0	68	0
lincRNA_944	Gene 15704	supercont1.390	3177	552098	555274	-	1	800	5	0	39	0
lincRNA_945	Gene 15715	supercont1.390	828	883320	884147	-	1	629	2	0	280	0
lincRNA_946	Gene 15738	supercont1.1256	494	158301	158794	-	1	215	2	0	15	0
lincRNA_947	Gene 15762	supercont1.572	1860	434749	436608	-	1	420	4	0	24	0
lincRNA_948	Gene 15768	supercont1.572	2858	528307	531164	-	1	485	3	0	22	0
lincRNA_949	Gene 15769	supercont1.572	2196	536341	538536	-	1	851	6	0	38	0
lincRNA_950	Gene 15798	supercont1.237	234	384840	385073	-	1	234	1	0	25	0
lincRNA_951	Gene 15810	supercont1.237	452	810610	811061	+	1	258	2	0	13	0
lincRNA_952	Gene 15813	supercont1.237	1039	1020159	1021197	-	1	762	3	0	198	0
lincRNA_953	Gene 15847	supercont1.324	2695	559066	561760	-	1	1515	7	0	59	0
lincRNA_954	Gene 15862	supercont1.324	1466	921271	922736	+	1	1466	1	0	371	0
lincRNA_955	Gene 15871	supercont1.324	2209	1034422	1036630	-	1	346	3	0	19	0
lincRNA_956	Gene 15901	supercont1.889	3564	296284	299847	-	1	816	5	0	37	0
lincRNA_957	Gene 15913	supercont1.168	2180	380430	382609	+	1	2180	3	0	489	0
lincRNA_958	Gene 15959	supercont1.168	1344	1826830	1828173	-	1	1223	5	0	93	0
lincRNA_959	Gene 15962	supercont1.168	1750	1956039	1957788	-	1	1055	2	0	131	0
lincRNA_960	Gene 15986	supercont1.174	2775	613307	616081	-	1	1054	3	0	2566	0
lincRNA_961	Gene 16016	supercont1.174	892	1068449	1069340	+	1	223	2	0	19	0
lincRNA_962	Gene 16055	supercont1.6	1798	250027	251824	+	1	232	2	0	16	0
lincRNA_963	Gene 16120	supercont1.6	640	1159778	1160417	-	1	195	2	0	11	0
lincRNA_964	Gene 16128	supercont1.6	1285	1240279	1241563	+	1	1043	4	0	558	0
lincRNA_965	Gene 16150	supercont1.6	3182	1689054	1692235	+	1	383	2	0	21	0
lincRNA_966	Gene 16156	supercont1.6	909	1975843	1976751	+	1	390	3	0	32	0
lincRNA_967	Gene 16168	supercont1.6	704	2345083	2345786	+	1	630	3	1	372	10
lincRNA_968	Gene 16183	supercont1.6	1424	2758250	2759673	+	1	437	2	0	15	0
lincRNA_969	Gene 16184	supercont1.6	768	2768653	2769420	-	1	768	1	0	476	0
lincRNA_970	Gene 16201	supercont1.6	1615	3188776	3190390	+	1	800	2	0	437	0
lincRNA_971	Gene 16202	supercont1.6	547	3195717	3196263	+	1	412	2	0	387	0
lincRNA_972	Gene 16254	supercont1.6	643	4694716	4695358	-	1	298	2	0	15	0
lincRNA_973	Gene 16259	supercont1.6	3047	4942552	4945598	-	1	284	2	0	11	0
lincRNA_974	Gene 16272	supercont1.637	934	256002	256935	+	1	776	2	0	199	0
lincRNA_975	Gene 16292	supercont1.637	1498	482489	483986	-	1	500	4	0	21	0
lincRNA_976	Gene 16311	supercont1.3164	1583	4003	5585	-	1	420	2	0	26	0
lincRNA_977	Gene 16343	supercont1.575	6440	566593	573032	+	1	2032	10	0	93	0
lincRNA_978	Gene 16345	supercont1.575	1685	662359	664043	+	1	717	5	0	28	0
lincRNA_979	Gene 16386	supercont1.905	508	57863	58370	+	1	246	2	0	17	0
lincRNA_980	Gene 16410	supercont1.187	8028	393588	401615	+	1	2386	13	0	110	0
lincRNA_981	Gene 16422	supercont1.187	1962	521803	523764	-	1	549	3	0	16	0
lincRNA_982	Gene 16423	supercont1.187	5288	537425	542712	-	1	728	5	0	32	0
lincRNA_983	Gene 16427	supercont1.187	1200	590976	592175	-	1	195	2	0	10	0
lincRNA_984	Gene 16448	supercont1.187	722	1374015	1374736	-	1	722	1	0	66	0
lincRNA_985	Gene 16449	supercont1.187	964	1387319	1388282	-	1	265	2	0	24	0
lincRNA_986	Gene 16459	supercont1.187	921	1744581	1745501	-	1	710	3	0	72	0
lincRNA_987	Gene 16478	supercont1.317	1211	1013952	1015162	+	1	797	3	0	221	0
lincRNA_988	Gene 16488	supercont1.317	1377	1314430	1315806	-	1	284	2	0	14	0
lincRNA_989	Gene 16489	supercont1.317	614	1389196	1389809	-	1	614	1	0	1404	0
lincRNA_990	Gene 16501	supercont1.443	756	774677	775432	+	1	287	2	0	13	0
lincRNA_991	Gene 16504	supercont1.443	756	782413	783168	-	1	756	3	0	258	0
lincRNA_992	Gene 16520	supercont1.443	1091	931902	932992	+	3	934	5	3	790	9
lincRNA_993	Gene 16555	supercont1.151	1178	343036	344213	-	9	463	13	10	326	17
lincRNA_994	Gene 16562	supercont1.151	1501	383868	385368	+	1	232	2	0	11	0
lincRNA_995	Gene 16576	supercont1.151	927	683469	684395	+	1	492	2	0	45	0
lincRNA_996	Gene 16609	supercont1.151	1868	1323219	1325086	+	1	543	3	0	61	0
lincRNA_997	Gene 16618	supercont1.151	1066	1460413	1461478	+	2	843	9	4	390	34
lincRNA_998	Gene 16643	supercont1.151	1030	2012392	2013421	-	1	1030	2	0	647	0
lincRNA_999	Gene 16681	supercont1.4506	2286	197	2482	-	1	2286	2	0	608	0
lincRNA_1000	Gene 16690	supercont1.949	1717	169374	171090	+	1	1589	3	1	1403	3
lincRNA_1001	Gene 16697	supercont1.949	377	261940	262316	-	1	377	2	0	17	0
lincRNA_1002	Gene 16706	supercont1.1497	2853	6426	9278	+	1	1101	7	0	45	0
lincRNA_1003	Gene 16711	supercont1.1497	1236	39397	40632	+	1	447	3	0	22	0
lincRNA_1004	Gene 16712	supercont1.1497	7470	43396	50865	+	1	3062	18	0	175	0
lincRNA_1005	Gene 16729	supercont1.433	4585	395693	400277	-	1	2257	7	0	76	0
lincRNA_1006	Gene 16739	supercont1.433	814	475126	475939	+	2	474	4	2	847	97
lincRNA_1007	Gene 16742	supercont1.433	415	626776	627190	+	1	359	2	1	37	1
lincRNA_1008	Gene 16753	supercont1.433	1861	844588	846448	-	1	472	3	0	17	0
lincRNA_1009	Gene 16754	supercont1.433	599	848698	849296	-	1	213	2	0	10	0
lincRNA_1010	Gene 16758	supercont1.433	5152	940777	945928	+	1	1082	7	0	45	0
lincRNA_1011	Gene 16759	supercont1.433	7403	949734	957136	+	1	624	4	0	24	0
lincRNA_1012	Gene 16805	supercont1.285	5258	1093482	1098739	-	1	384	2	0	14	0
lincRNA_1013	Gene 16821	supercont1.772	432	174391	174822	-	1	432	1	0	263	0
lincRNA_1014	Gene 16840	supercont1.772	295	473043	473337	+	1	295	1	0	300	0
lincRNA_1015	Gene 16854	supercont1.195	1358	159818	161175	+	1	733	4	0	23	0
lincRNA_1016	Gene 16855	supercont1.195	276	162365	162640	+	1	276	2	0	11	0
lincRNA_1017	Gene 16929	supercont1.931	854	288889	289742	-	1	854	2	0	935	0
lincRNA_1018	Gene 16939	supercont1.221	1615	1760	3374	-	1	964	4	0	57	0
lincRNA_1019	Gene 16965	supercont1.221	3880	408866	412745	+	1	747	5	0	37	0
lincRNA_1020	Gene 17007	supercont1.221	498	1304650	1305147	-	1	336	2	0	30	0
lincRNA_1021	Gene 17030	supercont1.221	2116	1599218	1601333	+	1	1509	3	0	379	0
lincRNA_1022	Gene 17039	supercont1.221	1168	1742168	1743335	-	1	848	2	0	605	0
lincRNA_1023	Gene 17046	supercont1.1236	2077	140991	143067	-	1	1179	3	0	140	0
lincRNA_1024	Gene 17148	supercont1.132	1021	264021	265041	+	1	554	3	0	30	0
lincRNA_1025	Gene 17181	supercont1.132	6267	1170394	1176660	-	1	6110	14	0	950	0
lincRNA_1026	Gene 17217	supercont1.132	2083	1745170	1747252	+	1	1514	12	0	169	0
lincRNA_1027	Gene 17232	supercont1.132	782	2336079	2336860	+	1	154	2	0	10	0
lincRNA_1028	Gene 17255	supercont1.200	1130	263542	264671	+	1	611	3	0	107	0
lincRNA_1029	Gene 17259	supercont1.200	622	284439	285060	-	1	402	2	0	14	0
lincRNA_1030	Gene 17292	supercont1.200	3386	1335185	1338570	+	1	2192	8	0	335	0
lincRNA_1031	Gene 17320	supercont1.3717	3940	1805	5744	+	1	702	4	0	365	0
lincRNA_1032	Gene 17322	supercont1.792	324	4381	4704	+	1	324	1	0	129	0
lincRNA_1033	Gene 17342	supercont1.207	742	37557	38298	+	1	562	3	0	29	0
lincRNA_1034	Gene 17351	supercont1.207	585	366044	366628	-	1	291	2	0	16	0
lincRNA_1035	Gene 17356	supercont1.207	1485	854180	855664	+	1	1485	1	0	212	0
lincRNA_1036	Gene 17369	supercont1.1834	875	20445	21319	-	1	213	2	0	17	0
lincRNA_1037	Gene 17374	supercont1.998	2590	6746	9335	+	1	197	2	0	11	0
lincRNA_1038	Gene 17388	supercont1.998	223	249054	249276	-	1	223	2	0	16	0
lincRNA_1039	Gene 17392	supercont1.1199	4000	12571	16570	-	1	803	4	0	32	0
lincRNA_1040	Gene 17400	supercont1.1199	1403	107477	108879	-	1	574	3	0	210	0
lincRNA_1041	Gene 17432	supercont1.614	4318	530961	535278	+	1	622	4	0	27	0
lincRNA_1042	Gene 17436	supercont1.614	2950	599878	602827	+	1	656	4	0	24	0
lincRNA_1043	Gene 17443	supercont1.614	713	705816	706528	+	1	356	3	0	92	0
lincRNA_1044	Gene 17452	supercont1.1306	1312	103823	105134	-	7	602	9	7	651	24
lincRNA_1045	Gene 17461	supercont1.1308	622	129275	129896	-	1	503	3	0	151	0
lincRNA_1046	Gene 17482	supercont1.1324	553	9394	9946	+	1	553	1	0	414	0
lincRNA_1047	Gene 17493	supercont1.141	344	213365	213708	+	1	344	3	0	20	0
lincRNA_1048	Gene 17518	supercont1.141	850	833536	834385	+	1	589	3	1	118	3
lincRNA_1049	Gene 17520	supercont1.141	1009	843196	844204	+	1	370	2	0	13	0
lincRNA_1050	Gene 17536	supercont1.141	4378	1801913	1806290	-	1	2157	9	0	211	0
lincRNA_1051	Gene 17539	supercont1.141	1324	1819778	1821101	-	1	1324	3	0	548	0
lincRNA_1052	Gene 17540	supercont1.141	6081	1834398	1840478	-	1	1659	8	0	83	0
lincRNA_1053	Gene 17570	supercont1.1055	840	228018	228857	+	1	209	2	0	10	0
lincRNA_1054	Gene 17575	supercont1.156	204	11269	11472	-	1	204	2	0	13	0
lincRNA_1055	Gene 17577	supercont1.156	786	71125	71910	+	1	408	2	1	134	1
lincRNA_1056	Gene 17590	supercont1.156	915	360792	361706	+	1	301	2	0	14	0
lincRNA_1057	Gene 17602	supercont1.156	1306	562305	563610	-	1	1306	1	0	1137	0
lincRNA_1058	Gene 17605	supercont1.156	261	615938	616198	-	1	261	1	0	214	0
lincRNA_1059	Gene 17610	supercont1.156	3737	680687	684423	-	1	910	4	0	25	0
lincRNA_1060	Gene 17627	supercont1.156	757	1021894	1022650	+	1	337	2	0	15	0
lincRNA_1061	Gene 17647	supercont1.156	1077	1686689	1687765	+	2	818	4	2	1259	10
lincRNA_1062	Gene 17665	supercont1.1134	3416	20413	23828	-	1	2695	4	0	376	0
lincRNA_1063	Gene 17686	supercont1.595	744	463772	464515	+	1	239	2	0	18	0
lincRNA_1064	Gene 17721	supercont1.158	659	813900	814558	+	2	524	4	2	202	2
lincRNA_1065	Gene 17724	supercont1.158	479	825876	826354	-	1	479	1	0	110	0
lincRNA_1066	Gene 17764	supercont1.158	6343	1345694	1352036	+	1	370	3	0	29	0
lincRNA_1067	Gene 17790	supercont1.158	1542	1846446	1847987	-	1	1542	3	0	508	0
lincRNA_1068	Gene 17792	supercont1.158	5326	1849796	1855121	+	1	4637	9	0	772	0
lincRNA_1069	Gene 17805	supercont1.356	287	76691	76977	-	1	287	1	0	342	0
lincRNA_1070	Gene 17813	supercont1.356	259	287089	287347	+	1	259	1	0	330	0
lincRNA_1071	Gene 17820	supercont1.356	321	646311	646631	+	1	321	1	0	24	0
lincRNA_1072	Gene 17834	supercont1.1081	937	114682	115618	-	1	937	1	0	302	0
lincRNA_1073	Gene 17844	supercont1.212	278	394345	394622	+	1	278	2	0	22	0
lincRNA_1074	Gene 17851	supercont1.212	406	857057	857462	-	1	406	2	0	56	0
lincRNA_1075	Gene 17909	supercont1.697	1085	587562	588646	+	1	288	2	0	14	0
lincRNA_1076	Gene 17930	supercont1.1239	947	45541	46487	-	1	683	4	0	59	0
lincRNA_1077	Gene 17936	supercont1.3034	639	2985	3623	+	1	113	2	0	11	0
lincRNA_1078	Gene 17939	supercont1.32	236	4867	5102	+	1	236	1	0	85	0
lincRNA_1079	Gene 18021	supercont1.32	995	2124405	2125399	-	1	182	3	0	24	0
lincRNA_1080	Gene 18051	supercont1.32	2482	2668190	2670671	+	1	306	2	0	12	0
lincRNA_1081	Gene 18071	supercont1.32	711	2951440	2952150	-	1	639	2	1	355	1
lincRNA_1082	Gene 18107	supercont1.32	2143	3384529	3386671	-	1	299	3	0	16	0
lincRNA_1083	Gene 18111	supercont1.32	6735	3446436	3453170	-	1	1151	7	0	63	0
lincRNA_1084	Gene 18116	supercont1.32	5953	3493546	3499498	-	1	551	4	0	22	0
lincRNA_1085	Gene 18166	supercont1.387	761	408227	408987	-	1	317	3	1	69	1
lincRNA_1086	Gene 18179	supercont1.387	5021	576505	581525	+	1	1245	8	0	59	0
lincRNA_1087	Gene 18208	supercont1.387	1184	1060529	1061712	+	1	596	3	1	947	2
lincRNA_1088	Gene 18221	supercont1.627	3344	273229	276572	-	1	271	2	0	12	0
lincRNA_1089	Gene 18222	supercont1.627	1546	371437	372982	+	1	530	4	0	82	0
lincRNA_1090	Gene 18229	supercont1.627	6510	589407	595916	-	1	501	4	0	27	0
lincRNA_1091	Gene 18254	supercont1.228	959	530408	531366	-	1	372	3	0	23	0
lincRNA_1092	Gene 18259	supercont1.228	1386	1102876	1104261	-	1	1386	1	0	215	0
lincRNA_1093	Gene 18270	supercont1.228	416	1353691	1354106	-	1	250	2	0	50	0
lincRNA_1094	Gene 18300	supercont1.162	837	408474	409310	+	1	580	3	0	110	0
lincRNA_1095	Gene 18313	supercont1.162	610	589667	590276	-	1	437	3	0	35	0
lincRNA_1096	Gene 18324	supercont1.162	1438	1234147	1235584	-	1	1438	3	0	198	0
lincRNA_1097	Gene 18346	supercont1.404	2174	305988	308161	+	3	481	5	3	674	4
lincRNA_1098	Gene 18348	supercont1.404	553	320613	321165	-	1	326	2	0	13	0
lincRNA_1099	Gene 18375	supercont1.404	235	793364	793598	-	1	235	2	0	14	0
lincRNA_1100	Gene 18384	supercont1.404	863	1018895	1019757	+	1	303	2	0	19	0
lincRNA_1101	Gene 18415	supercont1.628	324	424739	425062	+	1	324	1	0	462	0
lincRNA_1102	Gene 18450	supercont1.837	597	202070	202666	-	1	597	2	0	46	0
lincRNA_1103	Gene 18469	supercont1.837	3640	423332	426971	-	1	3640	2	0	2549	0
lincRNA_1104	Gene 18470	supercont1.837	2945	428963	431907	+	1	2861	3	1	3802	2
lincRNA_1105	Gene 18472	supercont1.837	406	435791	436196	-	1	406	2	0	30	0
lincRNA_1106	Gene 18500	supercont1.148	3401	527738	531138	+	1	3401	4	0	659	0
lincRNA_1107	Gene 18516	supercont1.148	2628	755369	757996	-	1	200	2	0	13	0
lincRNA_1108	Gene 18517	supercont1.148	6451	759940	766390	-	1	803	5	0	45	0
lincRNA_1109	Gene 18528	supercont1.148	6527	881420	887946	+	1	1264	7	0	56	0
lincRNA_1110	Gene 18533	supercont1.148	1631	944505	946135	+	1	370	3	0	17	0
lincRNA_1111	Gene 18534	supercont1.148	1865	949875	951739	+	1	181	2	0	16	0
lincRNA_1112	Gene 18540	supercont1.148	3313	998107	1001419	+	1	471	3	0	19	0
lincRNA_1113	Gene 18544	supercont1.148	3874	1039078	1042951	+	1	1360	8	0	69	0
lincRNA_1114	Gene 18595	supercont1.148	1056	1986871	1987926	-	1	1056	1	0	2104	0
lincRNA_1115	Gene 18599	supercont1.148	7435	2019239	2026673	-	1	635	5	0	40	0
lincRNA_1116	Gene 18638	supercont1.1034	391	165092	165482	+	1	391	2	0	27	0
lincRNA_1117	Gene 18662	supercont1.1214	1429	159098	160526	-	1	1187	4	0	137	0
lincRNA_1118	Gene 18668	supercont1.550	2112	106926	109037	-	1	939	5	0	102	0
lincRNA_1119	Gene 18670	supercont1.550	1169	111322	112490	-	1	210	2	0	17	0
lincRNA_1120	Gene 18671	supercont1.550	1485	114636	116120	-	1	462	3	0	46	0
lincRNA_1121	Gene 18683	supercont1.550	5574	443279	448852	+	1	928	6	0	38	0
lincRNA_1122	Gene 18692	supercont1.550	2461	615635	618095	+	1	2461	5	0	273	0
lincRNA_1123	Gene 18698	supercont1.550	1625	854006	855630	+	2	786	4	2	673	3
lincRNA_1124	Gene 18704	supercont1.550	3866	977855	981720	+	1	2768	14	0	179	0
lincRNA_1125	Gene 18753	supercont1.44	1196	885268	886463	-	1	402	3	0	18	0
lincRNA_1126	Gene 18756	supercont1.44	8994	921452	930445	+	1	1296	10	0	60	0
lincRNA_1127	Gene 18762	supercont1.44	2707	1024237	1026943	-	1	327	3	0	16	0
lincRNA_1128	Gene 18765	supercont1.44	1170	1080143	1081312	-	1	285	2	0	37	0
lincRNA_1129	Gene 18769	supercont1.44	271	1127503	1127773	+	1	271	2	0	11	0
lincRNA_1130	Gene 18792	supercont1.44	820	1466827	1467646	+	1	302	2	0	10	0
lincRNA_1131	Gene 18794	supercont1.44	1246	1486796	1488041	-	1	402	2	0	23	0
lincRNA_1132	Gene 18802	supercont1.44	974	1994428	1995401	+	1	773	4	0	37	0
lincRNA_1133	Gene 18825	supercont1.44	2156	2442617	2444772	+	1	1927	3	1	710	1
lincRNA_1134	Gene 18827	supercont1.44	2075	2448417	2450491	-	1	1659	5	0	193	0
lincRNA_1135	Gene 18883	supercont1.44	2318	3228043	3230360	+	1	653	2	0	553	0
lincRNA_1136	Gene 18890	supercont1.103	1161	206689	207849	+	1	1096	3	1	296	7
lincRNA_1137	Gene 18896	supercont1.103	394	301588	301981	-	1	271	2	0	80	0
lincRNA_1138	Gene 18898	supercont1.103	465	304862	305326	-	1	204	2	0	10	0
lincRNA_1139	Gene 18927	supercont1.715	2068	130092	132159	+	1	1045	4	0	76	0
lincRNA_1140	Gene 18929	supercont1.715	3050	136139	139188	+	1	1627	4	0	262	0
lincRNA_1141	Gene 18958	supercont1.346	536	205372	205907	+	1	480	2	1	693	15
lincRNA_1142	Gene 18970	supercont1.346	518	812551	813068	+	1	202	2	0	11	0
lincRNA_1143	Gene 18975	supercont1.346	443	867245	867687	-	1	443	2	0	60	0
lincRNA_1144	Gene 18985	supercont1.346	1655	1128542	1130196	-	1	294	2	0	12	0
lincRNA_1145	Gene 18995	supercont1.979	419	148689	149107	-	1	419	3	0	41	0
lincRNA_1146	Gene 18999	supercont1.131	400	57575	57974	-	1	400	2	0	77	0
lincRNA_1147	Gene 19003	supercont1.131	581	124463	125043	+	1	470	4	0	27	0
lincRNA_1148	Gene 19029	supercont1.131	798	731389	732186	-	1	798	1	0	911	0
lincRNA_1149	Gene 19067	supercont1.131	1889	1681539	1683427	-	1	281	2	0	10	0
lincRNA_1150	Gene 19083	supercont1.131	1838	1942318	1944155	+	1	1838	1	0	429	0
lincRNA_1151	Gene 19094	supercont1.131	565	2129775	2130339	-	1	565	1	0	206	0
lincRNA_1152	Gene 19125	supercont1.502	3710	322250	325959	+	1	712	5	0	30	0
lincRNA_1153	Gene 19133	supercont1.502	1565	418135	419699	+	1	303	2	0	12	0
lincRNA_1154	Gene 19155	supercont1.502	1562	668511	670072	+	1	159	2	0	11	0
lincRNA_1155	Gene 19159	supercont1.502	1286	690401	691686	+	1	293	2	0	12	0
lincRNA_1156	Gene 19162	supercont1.502	4218	750938	755155	+	1	421	4	0	22	0
lincRNA_1157	Gene 19172	supercont1.1084	1839	144093	145931	+	1	370	3	0	18	0
lincRNA_1158	Gene 19181	supercont1.1084	512	253443	253954	+	1	228	2	0	34	0
lincRNA_1159	Gene 19201	supercont1.302	1270	66403	67672	-	1	698	4	0	69	0
lincRNA_1160	Gene 19232	supercont1.302	6201	569941	576141	+	1	633	4	0	22	0
lincRNA_1161	Gene 19241	supercont1.302	301	699707	700007	+	1	301	2	0	10	0
lincRNA_1162	Gene 19258	supercont1.302	2380	877763	880142	-	1	679	4	0	38	0
lincRNA_1163	Gene 19265	supercont1.302	935	1375252	1376186	+	1	935	1	0	188	0
lincRNA_1164	Gene 19271	supercont1.89	3087	9673	12759	-	1	401	3	0	16	0
lincRNA_1165	Gene 19273	supercont1.89	747	57237	57983	-	1	250	2	0	12	0
lincRNA_1166	Gene 19288	supercont1.89	766	433318	434083	+	1	766	1	0	1085	0
lincRNA_1167	Gene 19303	supercont1.89	6616	593610	600225	-	1	1394	8	0	70	0
lincRNA_1168	Gene 19318	supercont1.89	1406	786775	788180	+	1	491	2	0	16	0
lincRNA_1169	Gene 19343	supercont1.89	4594	1244370	1248963	-	1	899	5	0	38	0
lincRNA_1170	Gene 19374	supercont1.89	387	1958324	1958710	+	1	387	1	0	323	0
lincRNA_1171	Gene 19397	supercont1.89	516	2419257	2419772	-	1	358	3	1	1241	11
lincRNA_1172	Gene 19428	supercont1.89	2240	2690470	2692709	-	1	1094	7	0	49	0
lincRNA_1173	Gene 19440	supercont1.89	879	2807393	2808271	-	1	526	3	0	20	0
lincRNA_1174	Gene 19484	supercont1.287	1259	882853	884111	+	1	1038	4	1	1592	9
lincRNA_1175	Gene 19486	supercont1.287	312	899463	899774	+	1	251	3	1	194	5
lincRNA_1176	Gene 19498	supercont1.287	1180	1116567	1117746	+	1	941	5	0	34	0
lincRNA_1177	Gene 19513	supercont1.287	943	1338715	1339657	-	1	943	1	0	1435	0
lincRNA_1178	Gene 19518	supercont1.472	3763	27645	31407	-	1	607	4	0	28	0
lincRNA_1179	Gene 19525	supercont1.472	966	149949	150914	-	1	966	1	0	1423	0
lincRNA_1180	Gene 19601	supercont1.802	3163	197595	200757	-	2	1103	22	13	2544	79
lincRNA_1181	Gene 19622	supercont1.2358	567	10053	10619	-	1	398	3	0	42	0
lincRNA_1182	Gene 19623	supercont1.1724	972	47685	48656	+	1	779	3	0	162	0
lincRNA_1183	Gene 19626	supercont1.3334	2200	3343	5542	+	1	652	4	0	160	0
lincRNA_1184	Gene 19634	supercont1.782	324	435735	436058	-	1	324	2	0	42	0
lincRNA_1185	Gene 19635	supercont1.782	3260	465546	468805	-	1	301	3	0	16	0
lincRNA_1186	Gene 19636	supercont1.782	6951	473240	480190	+	1	1974	7	0	118	0
lincRNA_1187	Gene 19649	supercont1.965	3077	93976	97052	+	1	170	2	0	12	0
lincRNA_1188	Gene 19652	supercont1.965	1368	153448	154815	+	1	903	3	0	299	0
lincRNA_1189	Gene 19661	supercont1.965	258	350018	350275	+	1	258	1	0	12	0
lincRNA_1190	Gene 19674	supercont1.645	901	243519	244419	-	1	901	1	0	303	0
lincRNA_1191	Gene 19721	supercont1.445	1697	779258	780954	+	1	1036	5	0	128	0
lincRNA_1192	Gene 19727	supercont1.445	783	937226	938008	+	1	505	4	0	57	0
lincRNA_1193	Gene 19728	supercont1.445	844	946080	946923	-	1	138	2	0	16	0
lincRNA_1194	Gene 19733	supercont1.3525	827	506	1332	+	1	725	3	0	185	0
lincRNA_1195	Gene 19801	supercont1.1332	885	44521	45405	-	1	750	4	2	116	8
lincRNA_1196	Gene 19806	supercont1.1332	686	118102	118787	+	1	686	2	0	399	0
lincRNA_1197	Gene 19808	supercont1.2103	418	45742	46159	-	1	173	2	0	12	0
lincRNA_1198	Gene 19809	supercont1.62	1003	2	1004	+	1	1003	1	0	2396	0
lincRNA_1199	Gene 19812	supercont1.62	1640	26481	28120	+	5	733	10	8	463	17
lincRNA_1200	Gene 19851	supercont1.62	422	629731	630152	-	1	422	1	0	323	0
lincRNA_1201	Gene 19856	supercont1.62	2658	662844	665501	-	1	603	3	0	26	0
lincRNA_1202	Gene 19866	supercont1.62	1107	833226	834332	-	1	407	3	0	25	0
lincRNA_1203	Gene 19871	supercont1.62	1677	1053619	1055295	-	1	1502	4	0	308	0
lincRNA_1204	Gene 19873	supercont1.62	606	1137570	1138175	+	1	283	2	0	57	0
lincRNA_1205	Gene 19900	supercont1.62	2039	2040353	2042391	-	1	288	4	0	22	0
lincRNA_1206	Gene 19927	supercont1.62	1026	2784477	2785502	-	1	250	2	0	14	0
lincRNA_1207	Gene 19931	supercont1.62	654	2835503	2836156	+	1	266	2	0	11	0
lincRNA_1208	Gene 19948	supercont1.1374	2236	40467	42702	+	1	557	4	0	124	0
lincRNA_1209	Gene 19965	supercont1.1366	2708	121606	124313	+	1	346	3	0	20	0
lincRNA_1210	Gene 19972	supercont1.842	1035	44123	45157	-	1	672	3	1	352	3
lincRNA_1211	Gene 19997	supercont1.893	1436	180112	181547	+	1	714	3	1	269	1
lincRNA_1212	Gene 19999	supercont1.893	739	277318	278056	-	1	280	3	0	38	0
lincRNA_1213	Gene 20004	supercont1.893	257	439767	440023	-	1	257	2	0	11	0
lincRNA_1214	Gene 20009	supercont1.893	1392	513401	514792	+	1	417	2	0	66	0
lincRNA_1215	Gene 20016	supercont1.1015	1180	154974	156153	-	1	1180	1	0	927	0
lincRNA_1216	Gene 20024	supercont1.716	281	30092	30372	+	1	281	2	0	142	0
lincRNA_1217	Gene 20025	supercont1.716	2609	74362	76970	-	1	422	3	0	17	0
lincRNA_1218	Gene 20058	supercont1.716	625	528060	528684	+	1	433	2	0	14	0
lincRNA_1219	Gene 20078	supercont1.1281	861	44246	45106	+	1	861	3	0	238	0
lincRNA_1220	Gene 20093	supercont1.753	1647	198320	199966	-	1	230	2	0	11	0
lincRNA_1221	Gene 20095	supercont1.753	895	243836	244730	+	1	195	2	0	19	0
lincRNA_1222	Gene 20109	supercont1.753	829	362348	363176	+	1	829	2	0	1002	0
lincRNA_1223	Gene 20167	supercont1.69	1259	619662	620920	-	1	1259	1	0	2440	0
lincRNA_1224	Gene 20224	supercont1.69	803	1871803	1872605	-	1	803	1	0	667	0
lincRNA_1225	Gene 20226	supercont1.69	2558	1887230	1889787	-	1	458	3	0	17	0
lincRNA_1226	Gene 20231	supercont1.69	5671	1939467	1945137	-	1	568	4	0	26	0
lincRNA_1227	Gene 20235	supercont1.69	559	2065552	2066110	+	1	559	1	0	971	0
lincRNA_1228	Gene 20305	supercont1.77	2512	149327	151838	-	1	321	2	0	10	0
lincRNA_1229	Gene 20332	supercont1.77	4064	1081744	1085807	-	1	1264	6	0	50	0
lincRNA_1230	Gene 20336	supercont1.77	4886	1155079	1159964	-	1	857	5	0	29	0
lincRNA_1231	Gene 20362	supercont1.77	1234	1933590	1934823	-	1	1234	1	0	657	0
lincRNA_1232	Gene 20370	supercont1.77	1788	2226444	2228231	+	1	1161	2	0	301	0
lincRNA_1233	Gene 20387	supercont1.77	1155	2567928	2569082	+	1	1020	2	0	333	0
lincRNA_1234	Gene 20396	supercont1.77	358	2623079	2623436	-	1	358	1	0	740	0
lincRNA_1235	Gene 20413	supercont1.77	5778	2788823	2794600	+	1	601	5	0	34	0
lincRNA_1236	Gene 20424	supercont1.307	2911	42441	45351	-	1	1582	6	0	101	0
lincRNA_1237	Gene 20429	supercont1.307	466	118410	118875	-	1	466	1	0	405	0
lincRNA_1238	Gene 20438	supercont1.307	2792	325496	328287	+	1	457	2	0	16	0
lincRNA_1239	Gene 20461	supercont1.307	1710	879359	881068	+	1	229	2	0	13	0
lincRNA_1240	Gene 20468	supercont1.307	748	1024811	1025558	+	1	562	3	1	262	2
lincRNA_1241	Gene 20492	supercont1.1004	222	23558	23779	+	1	222	1	0	189	0
lincRNA_1242	Gene 20510	supercont1.2716	1689	6190	7878	+	1	321	2	0	12	0
lincRNA_1243	Gene 20537	supercont1.679	653	299951	300603	-	1	241	2	0	17	0
lincRNA_1244	Gene 20540	supercont1.679	321	689796	690116	-	1	321	2	0	40	0
lincRNA_1245	Gene 20556	supercont1.729	1716	93543	95258	-	1	408	2	0	11	0
lincRNA_1246	Gene 20569	supercont1.1472	580	34847	35426	+	1	580	3	0	153	0
lincRNA_1247	Gene 20581	supercont1.495	1048	198143	199190	+	1	946	3	1	596	3
lincRNA_1248	Gene 20585	supercont1.495	684	257893	258576	+	1	684	1	0	1378	0
lincRNA_1249	Gene 20635	supercont1.603	387	115457	115843	+	1	387	2	0	24	0
lincRNA_1250	Gene 20642	supercont1.603	263	196341	196603	+	1	263	1	0	12	0
lincRNA_1251	Gene 20644	supercont1.603	228	217234	217461	-	1	228	1	0	305	0
lincRNA_1252	Gene 20669	supercont1.603	1801	810273	812073	-	1	364	3	0	19	0
lincRNA_1253	Gene 20693	supercont1.453	707	336766	337472	-	1	707	2	0	154	0
lincRNA_1254	Gene 20710	supercont1.453	485	616109	616593	+	1	357	2	1	85	1
lincRNA_1255	Gene 20731	supercont1.453	7122	944710	951831	+	1	2361	10	0	732	0
lincRNA_1256	Gene 20732	supercont1.453	2550	954703	957252	+	1	1227	6	0	194	0
lincRNA_1257	Gene 20760	supercont1.743	447	124091	124537	-	1	447	2	0	207	0
lincRNA_1258	Gene 20761	supercont1.743	373	126902	127274	-	1	373	1	0	34	0
lincRNA_1259	Gene 20771	supercont1.743	464	355724	356187	-	1	464	1	0	183	0
lincRNA_1260	Gene 20842	supercont1.309	1319	992912	994230	-	1	1319	1	0	1433	0
lincRNA_1261	Gene 20849	supercont1.309	2201	1237779	1239979	-	1	333	2	0	12	0
lincRNA_1262	Gene 20850	supercont1.309	747	1324284	1325030	-	1	747	1	0	120	0
lincRNA_1263	Gene 20873	supercont1.722	1556	283344	284899	+	1	171	2	0	11	0
lincRNA_1264	Gene 20890	supercont1.722	1209	548819	550027	+	1	305	2	0	14	0
lincRNA_1265	Gene 20891	supercont1.722	239	551989	552227	+	1	239	2	0	20	0
lincRNA_1266	Gene 20893	supercont1.722	2101	559115	561215	+	1	1092	7	0	59	0
lincRNA_1267	Gene 20896	supercont1.250	357	85765	86121	+	1	218	2	0	31	0
lincRNA_1268	Gene 20902	supercont1.250	6531	205047	211577	+	2	336	3	2	131	3
lincRNA_1269	Gene 20931	supercont1.250	2199	749495	751693	-	1	1812	7	0	102	0
lincRNA_1270	Gene 20933	supercont1.250	3470	753353	756822	-	1	910	4	0	59	0
lincRNA_1271	Gene 20944	supercont1.250	887	1260510	1261396	-	1	887	1	0	180	0
lincRNA_1272	Gene 20967	supercont1.1023	4834	244533	249366	-	1	2433	10	0	127	0
lincRNA_1273	Gene 20992	supercont1.161	2056	452355	454410	-	1	2056	1	0	4246	0
lincRNA_1274	Gene 21026	supercont1.161	1537	1632728	1634264	-	1	519	3	0	30	0
lincRNA_1275	Gene 21027	supercont1.161	739	1653038	1653776	+	1	739	1	0	1277	0
lincRNA_1276	Gene 21029	supercont1.161	790	1680962	1681751	+	1	208	2	0	326	0
lincRNA_1277	Gene 21036	supercont1.161	910	1796392	1797301	+	1	616	4	0	48	0
lincRNA_1278	Gene 21046	supercont1.161	3051	1965479	1968529	+	1	1460	9	0	71	0
lincRNA_1279	Gene 21050	supercont1.161	821	2009516	2010336	+	1	712	2	0	663	0
lincRNA_1280	Gene 21063	supercont1.672	938	208647	209584	-	1	783	5	0	79	0
lincRNA_1281	Gene 21073	supercont1.672	542	518824	519365	-	1	197	2	0	20	0
lincRNA_1282	Gene 21087	supercont1.1175	1262	43666	44927	+	1	226	2	0	20	0
lincRNA_1283	Gene 21088	supercont1.1175	4107	47003	51109	+	1	485	4	0	112	0
lincRNA_1284	Gene 21089	supercont1.1175	6552	60738	67289	+	1	991	7	0	47	0
lincRNA_1285	Gene 21090	supercont1.1175	4182	75648	79829	+	1	275	2	0	19	0
lincRNA_1286	Gene 21114	supercont1.266	2671	757716	760386	-	1	301	3	0	19	0
lincRNA_1287	Gene 21124	supercont1.266	2141	1054364	1056504	+	1	476	4	2	63	2
lincRNA_1288	Gene 21127	supercont1.266	2590	1122784	1125373	-	1	1551	6	0	290	0
lincRNA_1289	Gene 21133	supercont1.266	411	1253589	1253999	+	1	411	1	0	25	0
lincRNA_1290	Gene 21143	supercont1.417	364	91186	91549	+	1	364	1	0	739	0
lincRNA_1291	Gene 21144	supercont1.417	1152	119115	120266	-	1	442	2	0	448	0
lincRNA_1292	Gene 21185	supercont1.417	3318	1001979	1005296	-	1	949	5	0	42	0
lincRNA_1293	Gene 21216	supercont1.26	7097	1627905	1635001	-	1	312	2	0	12	0
lincRNA_1294	Gene 21225	supercont1.26	1226	2013049	2014274	-	1	314	2	0	11	0
lincRNA_1295	Gene 21258	supercont1.1064	849	91200	92048	-	1	645	2	0	385	0
lincRNA_1296	Gene 21272	supercont1.1064	1034	304900	305933	+	9	517	12	9	164	10
lincRNA_1297	Gene 21273	supercont1.691	393	90988	91380	-	1	198	2	0	186	0
lincRNA_1298	Gene 21295	supercont1.366	222	219199	219420	-	1	222	1	0	10	0
lincRNA_1299	Gene 21300	supercont1.366	383	393978	394360	-	1	210	2	0	35	0
lincRNA_1300	Gene 21328	supercont1.366	603	984538	985140	-	1	340	2	0	19	0
lincRNA_1301	Gene 21341	supercont1.486	475	8223	8697	-	1	475	1	0	707	0
lincRNA_1302	Gene 21359	supercont1.486	276	796702	796977	-	1	216	3	1	46	9
lincRNA_1303	Gene 21420	supercont1.384	1401	207959	209359	+	1	876	2	0	465	0
lincRNA_1304	Gene 21433	supercont1.384	7708	332213	339920	+	1	4273	19	0	266	0
lincRNA_1305	Gene 21537	supercont1.1243	2232	118161	120392	-	1	1726	8	0	83	0
lincRNA_1306	Gene 21555	supercont1.631	482	207741	208222	-	1	482	2	0	688	0
lincRNA_1307	Gene 21590	supercont1.323	1542	80061	81602	+	1	223	2	0	20	0
lincRNA_1308	Gene 21635	supercont1.323	5284	1286022	1291305	+	1	1011	7	0	46	0
lincRNA_1309	Gene 21709	supercont1.248	676	63929	64604	-	1	676	3	0	154	0
lincRNA_1310	Gene 21717	supercont1.248	508	167293	167800	-	1	408	2	0	204	0
lincRNA_1311	Gene 21730	supercont1.248	479	633521	633999	-	1	479	1	0	132	0
lincRNA_1312	Gene 21738	supercont1.248	753	1134177	1134929	-	1	171	2	0	20	0
lincRNA_1313	Gene 21747	supercont1.248	1575	1408637	1410211	-	1	302	2	0	12	0
lincRNA_1314	Gene 21770	supercont1.265	841	128624	129464	-	1	277	2	0	18	0
lincRNA_1315	Gene 21778	supercont1.265	1843	367198	369040	+	1	1322	4	0	414	0
lincRNA_1316	Gene 21779	supercont1.265	4801	370104	374904	+	1	1425	11	0	78	0
lincRNA_1317	Gene 21818	supercont1.265	4432	924849	929280	+	1	2242	12	0	156	0
lincRNA_1318	Gene 21887	supercont1.16	1560	41479	43038	+	1	332	3	0	18	0
lincRNA_1319	Gene 21899	supercont1.16	934	223037	223970	-	1	934	1	0	347	0
lincRNA_1320	Gene 21906	supercont1.16	489	309890	310378	-	1	489	1	0	172	0
lincRNA_1321	Gene 21933	supercont1.16	5120	945602	950721	-	1	2027	9	0	90	0
lincRNA_1322	Gene 21944	supercont1.16	807	1085251	1086057	+	1	735	3	1	131	1
lincRNA_1323	Gene 21954	supercont1.16	7065	1288851	1295915	+	1	1932	12	0	92	0
lincRNA_1324	Gene 21956	supercont1.16	594	1318188	1318781	+	1	260	2	0	10	0
lincRNA_1325	Gene 21957	supercont1.16	978	1321013	1321990	+	1	366	2	0	21	0
lincRNA_1326	Gene 21959	supercont1.16	326	1329708	1330033	+	1	326	1	0	13	0
lincRNA_1327	Gene 21966	supercont1.16	264	1398596	1398859	+	1	160	2	0	12	0
lincRNA_1328	Gene 21970	supercont1.16	467	1465582	1466048	+	1	326	3	1	216	2
lincRNA_1329	Gene 22009	supercont1.16	6877	2087594	2094470	+	1	440	3	0	19	0
lincRNA_1330	Gene 22027	supercont1.16	1409	2385157	2386565	+	1	1198	2	0	281	0
lincRNA_1331	Gene 22040	supercont1.16	672	2645154	2645825	-	1	333	2	0	19	0
lincRNA_1332	Gene 22043	supercont1.16	692	2691874	2692565	+	1	251	2	0	11	0
lincRNA_1333	Gene 22048	supercont1.16	4118	2733758	2737875	+	1	1172	7	0	49	0
lincRNA_1334	Gene 22062	supercont1.16	342	3088384	3088725	-	1	342	1	0	42	0
lincRNA_1335	Gene 22080	supercont1.16	470	3667070	3667539	-	1	470	2	0	55	0
lincRNA_1336	Gene 22097	supercont1.16	278	4148242	4148519	+	1	155	2	0	12	0
lincRNA_1337	Gene 22111	supercont1.903	2069	90907	92975	-	1	206	2	0	10	0
lincRNA_1338	Gene 22134	supercont1.496	888	6855	7742	-	1	888	1	0	305	0
lincRNA_1339	Gene 22176	supercont1.471	801	356880	357680	-	1	801	1	0	611	0
lincRNA_1340	Gene 22178	supercont1.471	309	374366	374674	+	1	309	2	0	11	0
lincRNA_1341	Gene 22181	supercont1.471	2348	429483	431830	-	1	347	3	0	17	0
lincRNA_1342	Gene 22218	supercont1.706	577	592201	592777	+	1	269	3	0	16	0
lincRNA_1343	Gene 22220	supercont1.1830	645	10100	10744	+	1	645	1	0	312	0
lincRNA_1344	Gene 22245	supercont1.391	3494	299847	303340	+	1	946	5	0	40	0
lincRNA_1345	Gene 22256	supercont1.391	1558	460660	462217	+	1	275	2	0	50	0
lincRNA_1346	Gene 22258	supercont1.391	2245	599259	601503	+	1	1582	2	0	775	0
lincRNA_1347	Gene 22263	supercont1.391	1424	736455	737878	-	2	614	4	2	97	3
lincRNA_1348	Gene 22273	supercont1.391	262	820699	820960	-	1	262	1	0	92	0
lincRNA_1349	Gene 22282	supercont1.391	8319	913115	921433	+	1	932	3	1	6444	112
lincRNA_1350	Gene 22294	supercont1.779	571	112429	112999	-	1	218	2	0	19	0
lincRNA_1351	Gene 22296	supercont1.779	284	114101	114384	-	1	284	2	0	13	0
lincRNA_1352	Gene 22303	supercont1.779	236	341054	341289	-	1	181	2	1	352	119
lincRNA_1353	Gene 22307	supercont1.779	341	487063	487403	+	1	341	2	0	13	0
lincRNA_1354	Gene 22311	supercont1.779	666	660008	660673	-	1	524	3	0	49	0
lincRNA_1355	Gene 22317	supercont1.646	1498	11581	13078	+	1	423	3	0	20	0
lincRNA_1356	Gene 22344	supercont1.646	560	549626	550185	+	1	280	2	0	11	0
lincRNA_1357	Gene 22358	supercont1.707	1257	232483	233739	-	5	619	7	5	1171	5
lincRNA_1358	Gene 22380	supercont1.707	948	512069	513016	+	1	181	2	0	24	0
lincRNA_1359	Gene 22383	supercont1.707	7515	547410	554924	+	1	2322	14	0	96	0
lincRNA_1360	Gene 22410	supercont1.638	1449	478722	480170	-	1	1282	3	0	5906	0
lincRNA_1361	Gene 22443	supercont1.186	3405	328416	331820	-	1	3076	9	0	382	0
lincRNA_1362	Gene 22453	supercont1.186	1514	432499	434012	+	2	478	3	2	479	7
lincRNA_1363	Gene 22454	supercont1.186	1062	446154	447215	+	1	451	2	0	76	0
lincRNA_1364	Gene 22455	supercont1.186	1260	456852	458111	+	1	862	4	1	637	6
lincRNA_1365	Gene 22458	supercont1.186	958	531657	532614	+	1	291	3	0	27	0
lincRNA_1366	Gene 22469	supercont1.186	892	770109	771000	+	1	570	2	0	119	0
lincRNA_1367	Gene 22611	supercont1.150	1342	823489	824830	-	1	336	2	0	17	0
lincRNA_1368	Gene 22628	supercont1.150	5551	1578623	1584173	-	1	2279	14	0	133	0
lincRNA_1369	Gene 22633	supercont1.150	937	1649606	1650542	-	1	823	2	0	505	0
lincRNA_1370	Gene 22662	supercont1.150	3186	2152388	2155573	+	1	348	2	0	13	0
lincRNA_1371	Gene 22666	supercont1.150	411	2183179	2183589	-	1	411	2	0	82	0
lincRNA_1372	Gene 22684	supercont1.20	1544	522908	524451	-	1	1046	2	0	683	0
lincRNA_1373	Gene 22714	supercont1.20	1771	900878	902648	+	1	328	3	1	73	2
lincRNA_1374	Gene 22719	supercont1.20	1514	972465	973978	+	2	477	5	3	531	3
lincRNA_1375	Gene 22782	supercont1.20	451	2433946	2434396	+	1	451	1	0	268	0
lincRNA_1376	Gene 22813	supercont1.20	324	2924372	2924695	-	1	150	2	0	12	0
lincRNA_1377	Gene 22814	supercont1.20	1142	2939493	2940634	+	1	634	4	0	90	0
lincRNA_1378	Gene 22848	supercont1.20	4321	3361668	3365988	+	1	361	3	0	28	0
lincRNA_1379	Gene 22851	supercont1.20	1801	3423450	3425250	+	1	312	2	0	12	0
lincRNA_1380	Gene 22869	supercont1.20	208	3697251	3697458	+	1	208	1	0	883	0
lincRNA_1381	Gene 22874	supercont1.20	746	4009000	4009745	+	1	746	1	0	475	0
lincRNA_1382	Gene 22885	supercont1.1106	234	224879	225112	+	1	234	1	0	287	0
lincRNA_1383	Gene 22894	supercont1.574	4336	55872	60207	+	1	1112	7	0	61	0
lincRNA_1384	Gene 22895	supercont1.574	3950	80360	84309	+	1	208	2	0	11	0
lincRNA_1385	Gene 22896	supercont1.574	1168	91346	92513	-	1	1010	4	0	138	0
lincRNA_1386	Gene 22924	supercont1.574	848	432735	433582	+	1	628	3	1	124	1
lincRNA_1387	Gene 22955	supercont1.2070	1802	5533	7334	-	1	514	3	0	20	0
lincRNA_1388	Gene 22959	supercont1.1261	2916	91095	94010	+	1	772	5	0	94	0
lincRNA_1389	Gene 22967	supercont1.1163	286	47959	48244	-	1	286	2	0	10	0
lincRNA_1390	Gene 22973	supercont1.808	2338	164922	167259	+	1	1108	3	0	188	0
lincRNA_1391	Gene 22975	supercont1.808	473	177825	178297	+	1	273	2	0	37	0
lincRNA_1392	Gene 23022	supercont1.284	5894	540200	546093	+	1	2118	13	0	91	0
lincRNA_1393	Gene 23026	supercont1.284	8326	636551	644876	-	1	1252	9	0	67	0
lincRNA_1394	Gene 23031	supercont1.284	1508	690500	692007	+	1	752	5	0	39	0
lincRNA_1395	Gene 23036	supercont1.284	2218	715957	718174	+	1	2043	8	0	167	0
lincRNA_1396	Gene 23041	supercont1.284	4313	760916	765228	+	1	982	5	0	47	0
lincRNA_1397	Gene 23048	supercont1.284	5639	877043	882681	-	1	1749	9	0	80	0
lincRNA_1398	Gene 23177	supercont1.218	528	105044	105571	-	1	136	2	0	14	0
lincRNA_1399	Gene 23178	supercont1.218	1660	132447	134106	+	1	426	3	0	21	0
lincRNA_1400	Gene 23182	supercont1.218	2403	161514	163916	+	1	590	3	0	23	0
lincRNA_1401	Gene 23196	supercont1.218	4834	343073	347906	-	1	4300	5	1	1667	3
lincRNA_1402	Gene 23214	supercont1.218	3752	555675	559426	-	1	705	4	0	27	0
lincRNA_1403	Gene 23219	supercont1.218	1268	600097	601364	-	1	308	2	0	11	0
lincRNA_1404	Gene 23223	supercont1.218	3480	619273	622752	-	1	876	4	0	25	0
lincRNA_1405	Gene 23234	supercont1.218	292	827195	827486	+	1	292	2	0	21	0
lincRNA_1406	Gene 23267	supercont1.218	1251	1704992	1706242	+	1	1251	1	0	386	0
lincRNA_1407	Gene 23316	supercont1.442	1380	778259	779638	+	1	1380	3	0	340	0
lincRNA_1408	Gene 23348	supercont1.194	733	367166	367898	-	1	733	1	0	386	0
lincRNA_1409	Gene 23378	supercont1.194	451	609561	610011	+	1	341	3	0	101	0
lincRNA_1410	Gene 23380	supercont1.194	732	631237	631968	+	1	732	2	0	385	0
lincRNA_1411	Gene 23382	supercont1.194	398	682908	683305	+	4	338	6	4	530	8
lincRNA_1412	Gene 23395	supercont1.194	217	1044111	1044327	-	1	217	2	0	16	0
lincRNA_1413	Gene 23410	supercont1.194	963	1538830	1539792	+	1	963	1	0	3412	0
lincRNA_1414	Gene 23430	supercont1.17	900	205814	206713	-	1	330	2	0	15	0
lincRNA_1415	Gene 23491	supercont1.17	1367	1804711	1806077	+	1	231	2	0	15	0
lincRNA_1416	Gene 23493	supercont1.17	953	1853203	1854155	-	1	156	2	0	10	0
lincRNA_1417	Gene 23501	supercont1.17	2960	2344097	2347056	-	1	2960	1	0	1195	0
lincRNA_1418	Gene 23517	supercont1.17	446	2609879	2610324	+	1	446	1	0	19	0
lincRNA_1419	Gene 23554	supercont1.17	1014	3673913	3674926	+	1	1014	1	0	1195	0
lincRNA_1420	Gene 23568	supercont1.17	3217	4058838	4062054	-	1	317	2	0	11	0
lincRNA_1421	Gene 23576	supercont1.17	4525	4217487	4222011	-	1	541	4	0	21	0
lincRNA_1422	Gene 23583	supercont1.773	847	41501	42347	+	1	847	1	0	199	0
lincRNA_1423	Gene 23624	supercont1.73	1204	348188	349391	+	1	1057	2	0	183	0
lincRNA_1424	Gene 23659	supercont1.73	2327	1604053	1606379	-	1	2327	1	0	5111	0
lincRNA_1425	Gene 23672	supercont1.73	215	2517184	2517398	+	1	215	1	0	13	0
lincRNA_1426	Gene 23681	supercont1.73	210	2889743	2889952	+	1	210	1	0	187	0
lincRNA_1427	Gene 23728	supercont1.338	290	1099874	1100163	-	1	178	2	0	11	0
lincRNA_1428	Gene 23737	supercont1.338	916	1241928	1242843	-	1	209	2	0	16	0
lincRNA_1429	Gene 23751	supercont1.222	2188	399647	401834	-	1	1171	2	0	627	0
lincRNA_1430	Gene 23759	supercont1.222	265	534202	534466	+	1	265	1	0	47	0
lincRNA_1431	Gene 23765	supercont1.222	2401	643785	646185	-	1	2069	4	0	334	0
lincRNA_1432	Gene 23825	supercont1.277	8404	518226	526629	+	1	432	4	0	22	0
lincRNA_1433	Gene 23841	supercont1.277	2284	806136	808419	-	1	244	2	0	16	0
lincRNA_1434	Gene 23848	supercont1.277	912	1042938	1043849	+	2	644	4	2	691	2
lincRNA_1435	Gene 23852	supercont1.277	6492	1068161	1074652	-	1	501	3	0	18	0
lincRNA_1436	Gene 23864	supercont1.277	518	1558456	1558973	-	1	230	2	0	16	0
lincRNA_1437	Gene 23891	supercont1.115	1194	355974	357167	+	1	389	3	0	46	0
lincRNA_1438	Gene 23902	supercont1.115	1310	481688	482997	+	1	337	2	0	11	0
lincRNA_1439	Gene 23905	supercont1.115	1369	508929	510297	+	1	466	3	0	18	0
lincRNA_1440	Gene 23921	supercont1.115	2873	794735	797607	-	1	364	3	0	17	0
lincRNA_1441	Gene 23929	supercont1.115	4732	844763	849494	+	1	724	5	0	43	0
lincRNA_1442	Gene 23934	supercont1.115	492	962034	962525	+	1	492	1	0	1448	0
lincRNA_1443	Gene 23997	supercont1.259	1393	299542	300934	-	1	1393	1	0	551	0
lincRNA_1444	Gene 24003	supercont1.259	2008	442215	444222	-	1	2008	1	0	1357	0
lincRNA_1445	Gene 24032	supercont1.259	569	1528794	1529362	+	1	346	2	0	14	0
lincRNA_1446	Gene 24034	supercont1.2791	1344	255	1598	+	1	944	4	0	335	0
lincRNA_1447	Gene 24052	supercont1.102	6484	534793	541276	+	1	942	7	0	45	0
lincRNA_1448	Gene 24081	supercont1.102	674	942183	942856	-	1	111	2	1	29	1
lincRNA_1449	Gene 24098	supercont1.102	3845	1273045	1276889	+	1	588	5	0	30	0
lincRNA_1450	Gene 24100	supercont1.102	847	1281922	1282768	-	1	847	3	0	173	0
lincRNA_1451	Gene 24137	supercont1.102	2730	1856348	1859077	+	1	155	2	0	11	0
lincRNA_1452	Gene 24146	supercont1.102	451	1991769	1992219	-	1	214	2	0	10	0
lincRNA_1453	Gene 24158	supercont1.102	1319	2183899	2185217	-	1	399	3	0	44	0
lincRNA_1454	Gene 24175	supercont1.102	419	2486530	2486948	-	1	419	1	0	166	0
lincRNA_1455	Gene 24231	supercont1.407	1788	362068	363855	-	1	1032	4	0	92	0
lincRNA_1456	Gene 24241	supercont1.407	1318	850860	852177	-	1	1318	1	0	393	0
lincRNA_1457	Gene 24246	supercont1.937	1148	190112	191259	+	1	1148	1	0	409	0
lincRNA_1458	Gene 24254	supercont1.1476	1360	5050	6409	-	5	518	7	5	261	5
lincRNA_1459	Gene 24270	supercont1.563	1895	261464	263358	-	1	1047	6	0	60	0
lincRNA_1460	Gene 24272	supercont1.563	2990	266860	269849	+	1	1275	8	0	69	0
lincRNA_1461	Gene 24274	supercont1.563	1669	278886	280554	-	1	222	2	0	10	0
lincRNA_1462	Gene 24301	supercont1.563	4231	719176	723406	-	1	3784	11	0	558	0
lincRNA_1463	Gene 24318	supercont1.2007	918	12164	13081	+	3	159	4	3	30	8
lincRNA_1464	Gene 24323	supercont1.245	1440	74323	75762	-	1	660	3	0	34	0
lincRNA_1465	Gene 24335	supercont1.245	1113	216621	217733	-	1	846	6	0	341	0
lincRNA_1466	Gene 24349	supercont1.245	354	503246	503599	+	1	354	2	0	74	0
lincRNA_1467	Gene 24380	supercont1.245	2924	995261	998184	+	1	1009	4	0	209	0
lincRNA_1468	Gene 24381	supercont1.245	666	1042470	1043135	-	1	224	2	0	33	0
lincRNA_1469	Gene 24383	supercont1.245	448	1124586	1125033	-	1	448	1	0	167	0
lincRNA_1470	Gene 24479	supercont1.465	6437	40927	47363	+	1	1014	6	0	42	0
lincRNA_1471	Gene 24483	supercont1.465	2727	62376	65102	+	1	1031	6	0	48	0
lincRNA_1472	Gene 24506	supercont1.465	1807	551122	552928	-	1	1281	5	0	56	0
lincRNA_1473	Gene 24534	supercont1.696	700	270359	271058	-	1	266	2	0	25	0
lincRNA_1474	Gene 24538	supercont1.696	259	338031	338289	+	1	259	2	0	10	0
lincRNA_1475	Gene 24548	supercont1.696	1547	457563	459109	+	1	1376	3	0	370	0
lincRNA_1476	Gene 24554	supercont1.1879	3785	16185	19969	+	1	389	3	0	17	0
lincRNA_1477	Gene 24561	supercont1.558	951	157784	158734	-	1	247	2	0	14	0
lincRNA_1478	Gene 24567	supercont1.558	684	249217	249900	-	1	684	3	0	35	0
lincRNA_1479	Gene 24585	supercont1.1687	549	75721	76269	+	1	549	2	0	203	0
lincRNA_1480	Gene 24605	supercont1.149	677	1394790	1395466	-	1	645	3	1	646	8
lincRNA_1481	Gene 24621	supercont1.149	1824	1690598	1692421	-	1	1273	5	0	367	0
lincRNA_1482	Gene 24626	supercont1.149	3133	1724067	1727199	-	1	887	6	0	41	0
lincRNA_1483	Gene 24646	supercont1.149	917	2065267	2066183	+	1	805	3	1	172	1
lincRNA_1484	Gene 24648	supercont1.149	2227	2079602	2081828	-	1	307	2	0	10	0
lincRNA_1485	Gene 24650	supercont1.530	436	45478	45913	-	1	436	2	0	99	0
lincRNA_1486	Gene 24681	supercont1.340	961	190994	191954	+	1	961	1	0	1374	0
lincRNA_1487	Gene 24689	supercont1.340	850	348096	348945	-	1	222	2	0	15	0
lincRNA_1488	Gene 24705	supercont1.340	3697	621400	625096	-	1	1437	7	0	69	0
lincRNA_1489	Gene 24707	supercont1.340	729	637975	638703	-	1	214	3	0	26	0
lincRNA_1490	Gene 24713	supercont1.340	1612	702745	704356	-	1	327	2	0	12	0
lincRNA_1491	Gene 24715	supercont1.340	1719	722724	724442	-	1	321	2	0	15	0
lincRNA_1492	Gene 24737	supercont1.340	5451	1083578	1089028	-	1	181	2	0	10	0
lincRNA_1493	Gene 24743	supercont1.340	1249	1247980	1249228	-	1	303	2	0	28	0
lincRNA_1494	Gene 24807	supercont1.963	788	290345	291132	+	1	788	2	0	2344	0
lincRNA_1495	Gene 24808	supercont1.1846	2330	50523	52852	+	1	1235	5	0	145	0
lincRNA_1496	Gene 24824	supercont1.732	3377	203878	207254	-	1	552	4	0	27	0
lincRNA_1497	Gene 24837	supercont1.732	1526	417121	418646	+	1	216	2	0	62	0
lincRNA_1498	Gene 24863	supercont1.839	2488	50026	52513	+	1	543	3	1	228	3
lincRNA_1499	Gene 24900	supercont1.229	567	251237	251803	-	1	567	1	0	292	0
lincRNA_1500	Gene 24946	supercont1.229	3513	1037342	1040854	-	1	1075	8	0	63	0
lincRNA_1501	Gene 24979	supercont1.229	920	1425717	1426636	+	1	920	1	0	217	0
lincRNA_1502	Gene 24988	supercont1.229	1718	1703602	1705319	-	1	1718	5	0	218	0
lincRNA_1503	Gene 25019	supercont1.906	2076	87391	89466	-	1	1651	10	0	83	0
lincRNA_1504	Gene 25027	supercont1.906	735	139208	139942	+	1	440	3	0	22	0
lincRNA_1505	Gene 25044	supercont1.4495	406	361	766	+	1	182	2	0	70	0
lincRNA_1506	Gene 25049	supercont1.3326	558	6146	6703	+	1	558	1	0	633	0
lincRNA_1507	Gene 25063	supercont1.3	619	314420	315038	-	1	212	2	0	13	0
lincRNA_1508	Gene 25064	supercont1.3	497	373848	374344	+	1	138	2	0	16	0
lincRNA_1509	Gene 25065	supercont1.3	553	439190	439742	+	1	200	2	0	11	0
lincRNA_1510	Gene 25077	supercont1.3	1089	864818	865906	+	1	1089	1	0	335	0
lincRNA_1511	Gene 25079	supercont1.3	5683	891854	897536	-	1	686	4	0	24	0
lincRNA_1512	Gene 25100	supercont1.3	3365	1190319	1193683	+	1	337	3	0	22	0
lincRNA_1513	Gene 25101	supercont1.3	824	1198580	1199403	+	1	824	1	0	220	0
lincRNA_1514	Gene 25136	supercont1.3	332	1891534	1891865	+	1	332	1	0	32	0
lincRNA_1515	Gene 25148	supercont1.3	619	2085652	2086270	-	1	225	2	0	11	0
lincRNA_1516	Gene 25161	supercont1.3	297	3110665	3110961	-	1	297	2	0	21	0
lincRNA_1517	Gene 25211	supercont1.3	2847	4594821	4597667	+	1	653	5	0	31	0
lincRNA_1518	Gene 25213	supercont1.3	2510	4609121	4611630	+	1	1425	6	0	213	0
lincRNA_1519	Gene 25216	supercont1.3	854	4670532	4671385	+	1	313	2	0	37	0
lincRNA_1520	Gene 25237	supercont1.3	2435	4956260	4958694	+	1	510	4	0	24	0
lincRNA_1521	Gene 25243	supercont1.3	2861	5027163	5030023	+	1	661	5	0	28	0
lincRNA_1522	Gene 25247	supercont1.3	4972	5052085	5057056	-	1	2845	13	0	202	0
lincRNA_1523	Gene 25270	supercont1.295	244	296836	297079	-	1	244	2	0	47	0
lincRNA_1524	Gene 25274	supercont1.295	1773	428031	429803	-	1	1773	3	0	473	0
lincRNA_1525	Gene 25285	supercont1.295	417	877020	877436	+	1	417	1	0	889	0
lincRNA_1526	Gene 25289	supercont1.295	1499	1019292	1020790	+	1	1499	1	0	1861	0
lincRNA_1527	Gene 25291	supercont1.295	253	1023245	1023497	-	1	253	2	0	47	0
lincRNA_1528	Gene 25314	supercont1.3157	4829	2152	6980	-	1	1255	9	0	55	0
lincRNA_1529	Gene 25349	supercont1.331	1100	39626	40725	+	1	367	3	1	244	2
lincRNA_1530	Gene 25367	supercont1.331	7634	205244	212877	+	1	3907	17	0	216	0
lincRNA_1531	Gene 25418	supercont1.331	2756	842827	845582	+	1	1024	6	0	56	0
lincRNA_1532	Gene 25422	supercont1.331	2168	878777	880944	+	1	310	2	0	11	0
lincRNA_1533	Gene 25447	supercont1.331	776	1185490	1186265	-	1	208	2	0	10	0
lincRNA_1534	Gene 25460	supercont1.1200	777	27476	28252	+	1	295	2	0	11	0
lincRNA_1535	Gene 25461	supercont1.1200	557	30327	30883	+	1	436	3	1	34	2
lincRNA_1536	Gene 25464	supercont1.1200	2478	43851	46328	+	1	2122	6	0	152	0
lincRNA_1537	Gene 25474	supercont1.1200	854	177729	178582	+	1	854	2	0	511	0
lincRNA_1538	Gene 25480	supercont1.914	594	2135	2728	-	1	301	2	0	11	0
lincRNA_1539	Gene 25495	supercont1.848	3708	78533	82240	+	8	489	10	8	449	52
lincRNA_1540	Gene 25498	supercont1.848	1819	105486	107304	-	1	363	2	0	11	0
lincRNA_1541	Gene 25520	supercont1.848	3445	470720	474164	+	1	2968	8	0	152	0
lincRNA_1542	Gene 25524	supercont1.848	2194	477704	479897	+	1	1791	4	0	126	0
lincRNA_1543	Gene 25541	supercont1.88	1551	262279	263829	+	1	653	4	0	32	0
lincRNA_1544	Gene 25542	supercont1.88	3051	299061	302111	+	1	279	2	0	17	0
lincRNA_1545	Gene 25555	supercont1.88	783	637581	638363	-	1	205	2	0	21	0
lincRNA_1546	Gene 25584	supercont1.88	504	1176887	1177390	+	1	504	2	0	24	0
lincRNA_1547	Gene 25608	supercont1.88	1808	2187038	2188845	-	1	210	3	0	23	0
lincRNA_1548	Gene 25635	supercont1.1607	1020	10331	11350	+	2	86	2	2	14	14
lincRNA_1549	Gene 25646	supercont1.414	847	219354	220200	-	1	847	2	0	850	0
lincRNA_1550	Gene 25669	supercont1.414	3112	533766	536877	+	1	619	4	0	29	0
lincRNA_1551	Gene 25674	supercont1.414	5388	630758	636145	+	1	1120	7	0	56	0
lincRNA_1552	Gene 25704	supercont1.746	738	412487	413224	+	1	738	2	0	691	0
lincRNA_1553	Gene 25705	supercont1.746	206	420578	420783	+	1	206	1	0	280	0
lincRNA_1554	Gene 25710	supercont1.746	376	464473	464848	+	1	376	2	0	20	0
lincRNA_1555	Gene 25722	supercont1.124	1728	585025	586752	-	1	1728	4	0	430	0
lincRNA_1556	Gene 25743	supercont1.124	2840	935495	938334	-	1	285	2	0	12	0
lincRNA_1557	Gene 25755	supercont1.124	527	1076923	1077449	-	1	527	3	0	29	0
lincRNA_1558	Gene 25767	supercont1.124	642	1331731	1332372	-	1	642	1	0	282	0
lincRNA_1559	Gene 25777	supercont1.124	281	1472321	1472601	-	1	281	2	0	12	0
lincRNA_1560	Gene 25827	supercont1.1345	522	81506	82027	+	1	522	2	0	223	0
lincRNA_1561	Gene 25859	supercont1.211	787	922598	923384	+	6	219	7	6	311	21
lincRNA_1562	Gene 25861	supercont1.211	1977	938217	940193	-	1	420	3	0	16	0
lincRNA_1563	Gene 25898	supercont1.211	260	1540837	1541096	-	1	260	1	0	173	0
lincRNA_1564	Gene 25900	supercont1.211	771	1617293	1618063	+	1	633	3	1	786	1
lincRNA_1565	Gene 25902	supercont1.211	3635	1624844	1628478	-	1	1577	9	0	69	0
lincRNA_1566	Gene 25905	supercont1.211	1044	1651430	1652473	+	1	1044	2	0	1904	0
lincRNA_1567	Gene 25943	supercont1.238	5270	1087799	1093068	-	1	881	5	0	51	0
lincRNA_1568	Gene 25961	supercont1.238	913	1311439	1312351	+	1	674	3	1	741	1
lincRNA_1569	Gene 25987	supercont1.1128	628	115604	116231	+	1	628	2	0	370	0
lincRNA_1570	Gene 25989	supercont1.1128	546	136752	137297	+	1	357	3	0	55	0
lincRNA_1571	Gene 25994	supercont1.1958	8545	258	8802	+	1	8115	11	0	1752	0
lincRNA_1572	Gene 26034	supercont1.1146	4462	147855	152316	-	1	713	5	0	35	0
lincRNA_1573	Gene 26036	supercont1.1146	2083	186459	188541	-	1	567	4	0	22	0
lincRNA_1574	Gene 26043	supercont1.3486	233	5322	5554	+	1	233	1	0	88	0
lincRNA_1575	Gene 26053	supercont1.971	667	187692	188358	+	1	667	1	0	9603	0
lincRNA_1576	Gene 26057	supercont1.971	1331	207649	208979	-	1	428	3	0	15	0
lincRNA_1577	Gene 26083	supercont1.1804	2379	19209	21587	+	1	856	5	0	38	0
lincRNA_1578	Gene 26084	supercont1.651	1438	12737	14174	-	1	336	2	1	199	1
lincRNA_1579	Gene 26089	supercont1.651	284	85500	85783	-	1	156	2	1	72	4
lincRNA_1580	Gene 26107	supercont1.621	903	321167	322069	-	1	903	1	0	206	0
lincRNA_1581	Gene 26128	supercont1.1110	403	206089	206491	+	1	403	2	0	66	0
lincRNA_1582	Gene 26152	supercont1.717	550	171520	172069	+	1	284	2	0	10	0
lincRNA_1583	Gene 26158	supercont1.717	4355	392528	396882	-	1	2494	8	0	1590	0
lincRNA_1584	Gene 26201	supercont1.739	900	519812	520711	-	1	350	2	0	17	0
lincRNA_1585	Gene 26207	supercont1.2555	3011	6409	9419	+	1	1559	4	1	253	2
lincRNA_1586	Gene 26235	supercont1.849	1999	233059	235057	+	1	881	7	0	48	0
lincRNA_1587	Gene 26262	supercont1.1018	1014	257305	258318	-	1	308	2	0	13	0
lincRNA_1588	Gene 26268	supercont1.948	1154	115087	116240	-	1	813	5	0	35	0
lincRNA_1589	Gene 26273	supercont1.948	2780	193340	196119	-	1	414	2	0	17	0
lincRNA_1590	Gene 26292	supercont1.886	5599	88807	94405	-	1	1451	9	0	65	0
lincRNA_1591	Gene 26317	supercont1.1045	985	246421	247405	+	1	594	4	0	62	0
lincRNA_1592	Gene 26319	supercont1.1601	2290	38399	40688	+	1	1556	4	0	82	0
lincRNA_1593	Gene 26333	supercont1.247	966	255030	255995	-	1	966	1	0	136	0
lincRNA_1594	Gene 26361	supercont1.247	1103	567766	568868	+	1	338	2	0	37	0
lincRNA_1595	Gene 26382	supercont1.247	756	854806	855561	+	1	756	1	0	126	0
lincRNA_1596	Gene 26449	supercont1.470	905	164549	165453	-	1	571	2	0	61	0
lincRNA_1597	Gene 26502	supercont1.966	2399	116379	118777	+	1	743	4	0	39	0
lincRNA_1598	Gene 26522	supercont1.1117	2144	203791	205934	-	1	246	2	0	10	0
lincRNA_1599	Gene 26525	supercont1.3240	4248	2601	6848	+	1	1105	7	0	51	0
lincRNA_1600	Gene 26594	supercont1.105	8411	1658450	1666860	+	1	1245	8	0	50	0
lincRNA_1601	Gene 26598	supercont1.105	821	1735604	1736424	+	2	723	3	2	399	7
lincRNA_1602	Gene 26605	supercont1.105	2435	1864195	1866629	-	1	1655	4	0	329	0
lincRNA_1603	Gene 26607	supercont1.105	2405	1886344	1888748	+	1	276	2	0	10	0
lincRNA_1604	Gene 26666	supercont1.867	4557	186795	191351	+	1	1127	7	0	52	0
lincRNA_1605	Gene 26667	supercont1.867	2219	199410	201628	+	1	1022	5	0	48	0
lincRNA_1606	Gene 26717	supercont1.76	1208	753463	754670	+	1	1208	1	0	609	0
lincRNA_1607	Gene 26721	supercont1.76	4565	783017	787581	-	1	808	5	0	42	0
lincRNA_1608	Gene 26722	supercont1.76	2045	792255	794299	-	1	266	2	0	10	0
lincRNA_1609	Gene 26753	supercont1.76	1398	1268558	1269955	+	1	1143	4	0	548	0
lincRNA_1610	Gene 26780	supercont1.76	308	1712264	1712571	-	1	308	1	0	28	0
lincRNA_1611	Gene 26838	supercont1.76	375	2860939	2861313	-	1	375	2	0	33	0
lincRNA_1612	Gene 26848	supercont1.125	4192	298651	302842	+	1	575	2	0	94	0
lincRNA_1613	Gene 26858	supercont1.125	372	844398	844769	-	1	372	2	0	196	0
lincRNA_1614	Gene 26860	supercont1.125	364	858005	858368	+	1	364	2	0	17	0
lincRNA_1615	Gene 26897	supercont1.125	4080	1230692	1234771	+	1	2071	7	0	207	0
lincRNA_1616	Gene 26918	supercont1.125	3863	1479204	1483066	-	1	2531	8	0	825	0
lincRNA_1617	Gene 26934	supercont1.125	805	1905199	1906003	+	1	698	2	0	87	0
lincRNA_1618	Gene 26952	supercont1.125	3061	2144647	2147707	-	1	3061	1	0	7948	0
lincRNA_1619	Gene 26961	supercont1.125	1595	2340675	2342269	-	1	584	3	0	26	0
lincRNA_1620	Gene 27008	supercont1.793	1258	119993	121250	-	1	1258	1	0	5369	0
lincRNA_1621	Gene 27026	supercont1.793	1467	417509	418975	+	1	853	3	0	1031	0
lincRNA_1622	Gene 27030	supercont1.2338	237	10784	11020	+	1	237	1	0	25	0
lincRNA_1623	Gene 27056	supercont1.54	1298	251545	252842	-	1	681	3	1	324	1
lincRNA_1624	Gene 27078	supercont1.54	1338	592826	594163	+	1	215	2	0	13	0
lincRNA_1625	Gene 27142	supercont1.54	1078	1585132	1586209	+	1	925	3	1	425	3
lincRNA_1626	Gene 27179	supercont1.54	1036	2414861	2415896	+	1	419	3	1	548	26
lincRNA_1627	Gene 27264	supercont1.604	453	295110	295562	+	1	453	1	0	649	0
lincRNA_1628	Gene 27266	supercont1.604	556	325780	326335	+	1	237	3	1	158	1
lincRNA_1629	Gene 27279	supercont1.604	1256	444437	445692	-	1	222	2	0	53	0
lincRNA_1630	Gene 27281	supercont1.604	341	559002	559342	+	1	341	1	0	222	0
lincRNA_1631	Gene 27312	supercont1.1730	314	40244	40557	-	1	314	3	0	36	0
lincRNA_1632	Gene 27317	supercont1.344	2972	91073	94044	+	1	2194	7	0	164	0
lincRNA_1633	Gene 27367	supercont1.96	962	1242421	1243382	-	1	962	1	0	232	0
lincRNA_1634	Gene 27371	supercont1.96	655	1446365	1447019	-	1	260	2	0	20	0
lincRNA_1635	Gene 27416	supercont1.96	3141	2411664	2414804	-	1	964	5	0	43	0
lincRNA_1636	Gene 27423	supercont1.96	898	2762543	2763440	-	1	898	2	0	353	0
lincRNA_1637	Gene 27426	supercont1.286	261	208920	209180	+	1	261	1	0	28	0
lincRNA_1638	Gene 27483	supercont1.286	2006	1218960	1220965	+	1	225	2	0	24	0
lincRNA_1639	Gene 27527	supercont1.81	711	545889	546599	+	1	711	1	0	713	0
lincRNA_1640	Gene 27535	supercont1.81	296	644359	644654	+	1	296	2	0	31	0
lincRNA_1641	Gene 27568	supercont1.81	5119	1701266	1706384	+	1	642	5	0	31	0
lincRNA_1642	Gene 27588	supercont1.81	263	2477770	2478032	+	1	263	1	0	556	0
lincRNA_1643	Gene 27598	supercont1.81	2123	2622487	2624609	-	1	584	2	0	174	0
lincRNA_1644	Gene 27601	supercont1.81	336	2650130	2650465	+	1	336	2	0	14	0
lincRNA_1645	Gene 27618	supercont1.1754	278	8586	8863	+	1	168	2	1	51	7
lincRNA_1646	Gene 27643	supercont1.1082	5929	220207	226135	+	1	217	2	0	10	0
lincRNA_1647	Gene 27644	supercont1.1082	3176	238885	242060	+	1	1037	6	0	68	0
lincRNA_1648	Gene 27651	supercont1.169	201	273285	273485	+	1	201	2	0	297	0
lincRNA_1649	Gene 27708	supercont1.169	2563	1514619	1517181	-	1	2096	4	0	705	0
lincRNA_1650	Gene 27710	supercont1.169	654	1539425	1540078	+	1	216	2	0	27	0
lincRNA_1651	Gene 27722	supercont1.1622	5276	32594	37869	-	1	565	4	0	30	0
lincRNA_1652	Gene 27736	supercont1.1373	681	92064	92744	+	1	681	1	0	288	0
lincRNA_1653	Gene 27810	supercont1.485	776	191821	192596	+	1	516	4	1	149	3
lincRNA_1654	Gene 27817	supercont1.485	3075	293744	296818	+	1	947	5	0	34	0
lincRNA_1655	Gene 27837	supercont1.485	8478	585486	593963	+	1	4414	18	0	218	0
lincRNA_1656	Gene 27849	supercont1.545	2297	234167	236463	-	1	242	2	0	11	0
lincRNA_1657	Gene 27851	supercont1.545	1738	270939	272676	-	1	599	3	0	24	0
lincRNA_1658	Gene 27867	supercont1.2287	461	7637	8097	+	1	173	2	1	135	3
lincRNA_1659	Gene 27872	supercont1.43	387	47119	47505	+	1	387	2	0	180	0
lincRNA_1660	Gene 27903	supercont1.43	3366	723399	726764	-	1	265	2	0	21	0
lincRNA_1661	Gene 27929	supercont1.43	4620	1121117	1125736	-	1	385	3	0	15	0
lincRNA_1662	Gene 27953	supercont1.43	377	1578901	1579277	+	1	377	1	0	173	0
lincRNA_1663	Gene 27955	supercont1.43	1392	1737646	1739037	+	1	1392	1	0	806	0
lincRNA_1664	Gene 27975	supercont1.43	3177	1987025	1990201	-	1	892	2	1	1626	1
lincRNA_1665	Gene 27981	supercont1.43	4084	2042701	2046784	-	1	1357	9	0	116	0
lincRNA_1666	Gene 27994	supercont1.43	1177	2217671	2218847	+	4	629	7	5	715	88
lincRNA_1667	Gene 28032	supercont1.43	2382	3221970	3224351	-	1	234	2	0	10	0
lincRNA_1668	Gene 28039	supercont1.1553	4939	86669	91607	-	1	827	5	0	38	0
lincRNA_1669	Gene 28074	supercont1.27	611	934396	935006	-	1	474	2	0	26	0
lincRNA_1670	Gene 28084	supercont1.27	1044	1325232	1326275	+	1	411	3	0	22	0
lincRNA_1671	Gene 28094	supercont1.27	2826	1621684	1624509	-	1	1598	10	0	118	0
lincRNA_1672	Gene 28101	supercont1.27	1116	1885232	1886347	+	1	1116	1	0	295	0
lincRNA_1673	Gene 28117	supercont1.27	1275	2245058	2246332	+	1	250	2	0	11	0
lincRNA_1674	Gene 28122	supercont1.27	1534	2320883	2322416	+	1	470	3	0	18	0
lincRNA_1675	Gene 28136	supercont1.27	457	2620021	2620477	-	1	457	1	0	276	0
lincRNA_1676	Gene 28159	supercont1.27	1721	2865658	2867378	+	1	1453	5	0	214	0
lincRNA_1677	Gene 28168	supercont1.27	1581	3086624	3088204	-	1	689	3	1	888	1
lincRNA_1678	Gene 28170	supercont1.27	284	3104847	3105130	+	1	284	1	0	498	0
lincRNA_1679	Gene 28218	supercont1.515	2051	517073	519123	+	1	227	2	0	10	0
lincRNA_1680	Gene 28227	supercont1.515	460	850922	851381	+	1	175	2	0	17	0
lincRNA_1681	Gene 28231	supercont1.367	864	479961	480824	-	1	312	2	0	14	0
lincRNA_1682	Gene 28314	supercont1.10	7794	846759	854552	+	1	507	2	1	776	3
lincRNA_1683	Gene 28355	supercont1.10	828	2744302	2745129	+	1	828	1	0	301	0
lincRNA_1684	Gene 28356	supercont1.10	520	2768031	2768550	+	1	520	1	0	143	0
lincRNA_1685	Gene 28358	supercont1.10	779	2858367	2859145	-	1	779	1	0	204	0
lincRNA_1686	Gene 28407	supercont1.10	1978	4143467	4145444	-	1	573	5	0	146	0
lincRNA_1687	Gene 28422	supercont1.517	614	156711	157324	+	1	278	2	0	75	0
lincRNA_1688	Gene 28442	supercont1.517	1479	749237	750715	+	7	417	12	8	415	12
lincRNA_1689	Gene 28446	supercont1.517	3305	794010	797314	-	1	537	3	0	18	0
lincRNA_1690	Gene 28467	supercont1.756	4457	326584	331040	-	1	3820	20	0	202	0
lincRNA_1691	Gene 28481	supercont1.756	1210	493253	494462	+	1	965	2	0	569	0
lincRNA_1692	Gene 28487	supercont1.434	227	136410	136636	-	1	227	1	0	160	0
lincRNA_1693	Gene 28491	supercont1.434	337	322405	322741	+	1	139	2	0	20	0
lincRNA_1694	Gene 28503	supercont1.434	2947	642868	645814	+	1	254	2	0	10	0
lincRNA_1695	Gene 28526	supercont1.3387	415	2702	3116	-	1	415	1	0	242	0
lincRNA_1696	Gene 28530	supercont1.31	1053	119545	120597	+	1	209	2	0	11	0
lincRNA_1697	Gene 28543	supercont1.31	1380	310128	311507	-	1	218	2	0	16	0
lincRNA_1698	Gene 28550	supercont1.31	5006	426841	431846	-	1	803	5	0	155	0
lincRNA_1699	Gene 28581	supercont1.31	1749	893691	895439	-	1	529	4	0	32	0
lincRNA_1700	Gene 28588	supercont1.31	1322	991041	992362	-	1	1322	1	0	2375	0
lincRNA_1701	Gene 28593	supercont1.31	2677	1006341	1009017	-	1	2050	4	0	2592	0
lincRNA_1702	Gene 28601	supercont1.31	4166	1159399	1163564	+	1	1640	8	0	82	0
lincRNA_1703	Gene 28606	supercont1.31	1283	1198837	1200119	+	1	383	3	0	21	0
lincRNA_1704	Gene 28607	supercont1.31	731	1201854	1202584	+	1	505	3	0	22	0
lincRNA_1705	Gene 28665	supercont1.353	1016	109372	110387	-	1	1016	1	0	210	0
lincRNA_1706	Gene 28683	supercont1.353	1604	308333	309936	+	1	434	3	0	58	0
lincRNA_1707	Gene 28719	supercont1.353	518	769489	770006	+	1	285	2	0	28	0
lincRNA_1708	Gene 28732	supercont1.399	250	181117	181366	-	1	250	2	0	32	0
lincRNA_1709	Gene 28747	supercont1.399	972	515432	516403	-	1	972	1	0	687	0
lincRNA_1710	Gene 28773	supercont1.399	1506	1069300	1070805	+	1	332	3	0	16	0
lincRNA_1711	Gene 28774	supercont1.399	911	1077817	1078727	+	1	269	2	0	11	0
lincRNA_1712	Gene 28792	supercont1.639	2194	274290	276483	+	1	439	2	0	24	0
lincRNA_1713	Gene 28862	supercont1.551	612	522480	523091	-	1	333	2	0	22	0
lincRNA_1714	Gene 28863	supercont1.551	1046	531900	532945	-	1	328	2	0	55	0
lincRNA_1715	Gene 28882	supercont1.4088	567	498	1064	-	1	567	2	0	327	0
lincRNA_1716	Gene 28884	supercont1.267	780	117566	118345	+	1	191	2	0	15	0
lincRNA_1717	Gene 28888	supercont1.267	1362	327032	328393	+	1	1207	5	2	142	9
lincRNA_1718	Gene 28905	supercont1.267	3590	1019686	1023275	+	1	314	3	0	15	0
lincRNA_1719	Gene 28907	supercont1.267	1595	1168679	1170273	-	1	1595	1	0	1787	0
lincRNA_1720	Gene 28911	supercont1.267	3338	1184083	1187420	-	1	729	4	0	37	0
lincRNA_1721	Gene 28914	supercont1.267	4693	1260702	1265394	+	1	508	3	0	18	0
lincRNA_1722	Gene 28940	supercont1.1534	1807	40617	42423	-	1	392	3	0	20	0
lincRNA_1723	Gene 28942	supercont1.3576	968	4807	5774	+	1	968	3	0	299	0
lincRNA_1724	Gene 28961	supercont1.364	1328	644271	645598	-	1	1328	1	0	1964	0
lincRNA_1725	Gene 28964	supercont1.364	8087	695074	703160	-	1	354	2	0	12	0
lincRNA_1726	Gene 28968	supercont1.364	2206	788789	790994	+	1	752	2	0	137	0
lincRNA_1727	Gene 28971	supercont1.364	1254	860208	861461	-	1	1254	1	0	438	0
lincRNA_1728	Gene 28974	supercont1.364	773	923411	924183	+	1	316	2	0	15	0
lincRNA_1729	Gene 28988	supercont1.588	619	51106	51724	-	1	380	2	0	235	0
lincRNA_1730	Gene 28997	supercont1.588	2588	221557	224144	-	1	901	4	0	36	0
lincRNA_1731	Gene 28998	supercont1.588	2460	227539	229998	-	1	349	2	0	11	0
lincRNA_1732	Gene 28999	supercont1.588	962	287875	288836	-	1	535	2	0	126	0
lincRNA_1733	Gene 29012	supercont1.588	2249	713287	715535	+	1	1420	4	0	397	0
lincRNA_1734	Gene 29018	supercont1.619	4276	10825	15100	+	1	3808	11	0	787	0
lincRNA_1735	Gene 29024	supercont1.619	4541	129100	133640	+	1	518	3	0	27	0
lincRNA_1736	Gene 29062	supercont1.619	645	606560	607204	-	1	421	2	0	46	0
lincRNA_1737	Gene 29071	supercont1.569	448	106150	106597	-	1	156	2	0	29	0
lincRNA_1738	Gene 29079	supercont1.569	1159	334628	335786	+	1	1159	2	0	210	0
lincRNA_1739	Gene 29095	supercont1.68	1485	176681	178165	-	1	535	2	0	18	0
lincRNA_1740	Gene 29101	supercont1.68	1006	302534	303539	+	1	1006	1	0	494	0
lincRNA_1741	Gene 29111	supercont1.68	269	453830	454098	-	1	269	1	0	188	0
lincRNA_1742	Gene 29128	supercont1.68	206	933109	933314	-	1	206	1	0	63	0
lincRNA_1743	Gene 29157	supercont1.68	458	1450305	1450762	+	1	458	1	0	641	0
lincRNA_1744	Gene 29191	supercont1.68	585	1876823	1877407	+	2	503	4	2	95	7
lincRNA_1745	Gene 29202	supercont1.68	1690	2106065	2107754	-	1	341	2	0	18	0
lincRNA_1746	Gene 29261	supercont1.919	880	121159	122038	+	1	502	2	0	412	0
lincRNA_1747	Gene 29264	supercont1.919	296	145958	146253	-	1	230	3	1	168	5
lincRNA_1748	Gene 29303	supercont1.452	378	315768	316145	-	1	378	1	0	365	0
lincRNA_1749	Gene 29306	supercont1.452	1403	513125	514527	-	1	1403	1	0	1041	0
lincRNA_1750	Gene 29328	supercont1.724	624	123341	123964	+	1	372	2	1	12	3
lincRNA_1751	Gene 29335	supercont1.724	1681	200650	202330	-	1	1049	5	0	130	0
lincRNA_1752	Gene 29337	supercont1.724	4574	234492	239065	-	1	504	3	0	20	0
lincRNA_1753	Gene 29338	supercont1.724	3461	241132	244592	-	1	905	5	0	39	0
lincRNA_1754	Gene 29341	supercont1.724	1306	284015	285320	-	1	203	2	0	10	0
lincRNA_1755	Gene 29381	supercont1.91	1920	309061	310980	-	1	428	3	0	24	0
lincRNA_1756	Gene 29407	supercont1.91	1355	1004961	1006315	+	1	329	2	0	15	0
lincRNA_1757	Gene 29447	supercont1.2577	440	8499	8938	+	1	211	2	0	12	0
lincRNA_1758	Gene 29456	supercont1.375	1369	274359	275727	+	1	196	2	0	10	0
lincRNA_1759	Gene 29481	supercont1.375	371	1025670	1026040	+	1	371	1	0	15	0
lincRNA_1760	Gene 29503	supercont1.1234	1197	139144	140340	-	1	410	2	0	28	0
lincRNA_1761	Gene 29506	supercont1.1234	507	172764	173270	+	1	459	3	1	1010	1
lincRNA_1762	Gene 29537	supercont1.479	652	493552	494203	+	1	652	1	0	874	0
lincRNA_1763	Gene 29569	supercont1.1314	245	63732	63976	-	1	245	1	0	251	0
lincRNA_1764	Gene 29573	supercont1.1139	475	480	954	-	1	252	2	0	11	0
lincRNA_1765	Gene 29621	supercont1.594	318	656307	656624	+	1	318	1	0	128	0
lincRNA_1766	Gene 29673	supercont1.510	4055	694959	699013	-	1	415	3	0	19	0
lincRNA_1767	Gene 29681	supercont1.510	2314	820043	822356	-	1	583	4	0	28	0
lincRNA_1768	Gene 29715	supercont1.202	565	404490	405054	+	1	565	2	0	22	0
lincRNA_1769	Gene 29758	supercont1.202	424	1326041	1326464	+	1	424	1	0	202	0
lincRNA_1770	Gene 29792	supercont1.1174	754	27857	28610	+	1	372	2	0	112	0
lincRNA_1771	Gene 29817	supercont1.1158	886	151242	152127	+	1	344	3	0	22	0
lincRNA_1772	Gene 29821	supercont1.3074	1763	54	1816	+	1	515	4	0	27	0
lincRNA_1773	Gene 29835	supercont1.673	626	284328	284953	+	5	284	7	5	306	39
lincRNA_1774	Gene 29917	supercont1.209	862	989664	990525	-	1	221	2	0	16	0
lincRNA_1775	Gene 29925	supercont1.209	616	1250345	1250960	+	1	379	3	0	17	0
lincRNA_1776	Gene 29944	supercont1.209	1617	1574414	1576030	+	1	464	5	0	37	0
lincRNA_1777	Gene 29952	supercont1.1471	278	114421	114698	+	1	278	1	0	123	0
lincRNA_1778	Gene 29959	supercont1.501	641	55505	56145	-	1	641	3	0	134	0
lincRNA_1779	Gene 29962	supercont1.501	516	371708	372223	+	1	198	2	0	12	0
lincRNA_1780	Gene 30013	supercont1.349	840	440413	441252	-	1	597	2	0	195	0
lincRNA_1781	Gene 30044	supercont1.349	981	894400	895380	-	1	156	2	0	12	0
lincRNA_1782	Gene 30052	supercont1.349	2940	1118777	1121716	-	1	1300	7	0	77	0
lincRNA_1783	Gene 30057	supercont1.369	3187	82106	85292	+	1	594	4	0	29	0
lincRNA_1784	Gene 30058	supercont1.369	451	99821	100271	+	1	451	2	0	12	0
lincRNA_1785	Gene 30065	supercont1.369	655	195679	196333	-	1	655	1	0	224	0
lincRNA_1786	Gene 30099	supercont1.369	1108	797404	798511	+	1	284	2	0	15	0
lincRNA_1787	Gene 30103	supercont1.369	3635	856924	860558	+	1	345	3	0	17	0
lincRNA_1788	Gene 30105	supercont1.369	833	873769	874601	+	1	833	1	0	1547	0
lincRNA_1789	Gene 30115	supercont1.369	3310	1222888	1226197	+	1	491	4	0	22	0
lincRNA_1790	Gene 30128	supercont1.2642	2454	2057	4510	-	1	1150	5	0	38	0
lincRNA_1791	Gene 30130	supercont1.508	1434	1663	3096	+	1	266	2	0	17	0
lincRNA_1792	Gene 30150	supercont1.508	1121	390190	391310	+	1	1121	2	0	538	0
lincRNA_1793	Gene 30151	supercont1.508	368	395310	395677	+	1	368	2	0	148	0
lincRNA_1794	Gene 30155	supercont1.508	310	504891	505200	+	1	310	1	0	2472	0
lincRNA_1795	Gene 30173	supercont1.723	1589	262833	264421	+	1	241	3	0	16	0
lincRNA_1796	Gene 30178	supercont1.723	1918	542165	544082	+	1	658	4	0	53	0
lincRNA_1797	Gene 30187	supercont1.552	1288	284494	285781	+	1	1288	1	0	238	0
lincRNA_1798	Gene 30191	supercont1.552	4591	485900	490490	-	1	176	2	0	14	0
lincRNA_1799	Gene 30192	supercont1.552	2524	491640	494163	-	1	2410	5	0	194	0
lincRNA_1800	Gene 30197	supercont1.3208	4095	48	4142	+	1	1739	10	0	118	0
lincRNA_1801	Gene 30215	supercont1.785	1478	113137	114614	+	1	276	2	0	11	0
lincRNA_1802	Gene 30249	supercont1.252	8321	242556	250876	+	1	3170	15	0	307	0
lincRNA_1803	Gene 30254	supercont1.252	441	329192	329632	+	1	441	1	0	756	0
lincRNA_1804	Gene 30281	supercont1.252	2319	1401147	1403465	-	1	524	4	0	25	0
lincRNA_1805	Gene 30283	supercont1.252	584	1460000	1460583	+	1	235	2	0	11	0
lincRNA_1806	Gene 30284	supercont1.252	1861	1461637	1463497	-	1	326	2	0	23	0
lincRNA_1807	Gene 30313	supercont1.598	1228	608435	609662	+	1	423	3	1	596	2
lincRNA_1808	Gene 30340	supercont1.1145	832	105461	106292	-	1	210	2	0	12	0
lincRNA_1809	Gene 30345	supercont1.1145	1676	193811	195486	-	1	598	3	0	49	0
lincRNA_1810	Gene 30347	supercont1.1145	1019	244098	245116	+	1	1019	4	0	119	0
lincRNA_1811	Gene 30365	supercont1.659	2243	403228	405470	-	1	703	2	0	174	0
lincRNA_1812	Gene 30375	supercont1.659	363	578169	578531	+	1	363	1	0	172	0
lincRNA_1813	Gene 30385	supercont1.1717	568	19308	19875	+	1	568	2	0	860	0
lincRNA_1814	Gene 30407	supercont1.719	757	480267	481023	+	1	351	3	0	29	0
lincRNA_1815	Gene 30415	supercont1.719	1748	613120	614867	-	1	264	2	0	132	0
lincRNA_1816	Gene 30417	supercont1.719	671	618859	619529	-	1	671	3	0	373	0
lincRNA_1817	Gene 30435	supercont1.582	963	572697	573659	-	2	160	3	2	27	2
lincRNA_1818	Gene 30464	supercont1.30	1911	516095	518005	+	1	1503	3	0	1238	0
lincRNA_1819	Gene 30531	supercont1.30	561	2966516	2967076	+	1	288	2	0	12	0
lincRNA_1820	Gene 30534	supercont1.30	2622	2981502	2984123	+	1	2352	3	1	418	2
lincRNA_1821	Gene 30544	supercont1.30	1477	3173839	3175315	-	1	1477	1	0	718	0
lincRNA_1822	Gene 30559	supercont1.514	431	9	439	+	1	431	1	0	443	0
lincRNA_1823	Gene 30572	supercont1.514	849	763159	764007	-	1	513	3	0	199	0
lincRNA_1824	Gene 30583	supercont1.2365	596	2035	2630	-	1	334	2	0	164	0
lincRNA_1825	Gene 30586	supercont1.904	211	6932	7142	+	1	211	1	0	10	0
lincRNA_1826	Gene 30596	supercont1.904	1736	333004	334739	-	1	822	4	0	71	0
lincRNA_1827	Gene 30600	supercont1.1390	1632	36446	38077	+	1	362	2	0	11	0
lincRNA_1828	Gene 30625	supercont1.674	2600	181463	184062	-	1	575	3	0	155	0
lincRNA_1829	Gene 30629	supercont1.674	408	225465	225872	+	1	408	1	0	465	0
lincRNA_1830	Gene 30640	supercont1.674	1043	334819	335861	+	1	259	2	0	13	0
lincRNA_1831	Gene 30672	supercont1.392	8570	94480	103049	-	1	1586	10	0	67	0
lincRNA_1832	Gene 30673	supercont1.392	5879	105781	111659	-	1	434	4	0	20	0
lincRNA_1833	Gene 30695	supercont1.392	994	394263	395256	-	1	604	3	0	19	0
lincRNA_1834	Gene 30702	supercont1.392	2786	472192	474977	-	1	1833	8	0	128	0
lincRNA_1835	Gene 30760	supercont1.3598	407	651	1057	+	1	407	1	0	232	0
lincRNA_1836	Gene 30777	supercont1.193	1687	336822	338508	-	1	670	4	0	23	0
lincRNA_1837	Gene 30779	supercont1.193	3950	350793	354742	-	1	654	4	0	27	0
lincRNA_1838	Gene 30784	supercont1.193	649	415779	416427	-	1	551	3	1	576	3
lincRNA_1839	Gene 30802	supercont1.193	312	642131	642442	-	1	312	2	0	16	0
lincRNA_1840	Gene 30808	supercont1.193	824	790527	791350	+	1	213	2	0	16	0
lincRNA_1841	Gene 30839	supercont1.193	1206	1573965	1575170	-	1	228	2	1	136	7
lincRNA_1842	Gene 30848	supercont1.193	4042	1705095	1709136	-	1	591	4	0	28	0
lincRNA_1843	Gene 30903	supercont1.650	3953	139584	143536	-	1	3953	7	0	1538	0
lincRNA_1844	Gene 30905	supercont1.650	428	152658	153085	+	1	265	2	0	19	0
lincRNA_1845	Gene 30919	supercont1.650	595	303285	303879	+	1	595	4	0	360	0
lincRNA_1846	Gene 30922	supercont1.650	866	323471	324336	+	11	116	11	11	39	39
lincRNA_1847	Gene 30924	supercont1.650	3505	339393	342897	+	1	525	3	0	28	0
lincRNA_1848	Gene 30928	supercont1.650	2339	382758	385096	-	1	1320	5	0	91	0
lincRNA_1849	Gene 30948	supercont1.4352	337	4074	4410	+	1	337	1	0	362	0
lincRNA_1850	Gene 30962	supercont1.816	683	202054	202736	-	1	683	2	0	206	0
lincRNA_1851	Gene 31031	supercont1.289	2638	5436	8073	+	1	347	3	0	18	0
lincRNA_1852	Gene 31038	supercont1.289	2133	59985	62117	-	1	981	3	0	423	0
lincRNA_1853	Gene 31039	supercont1.289	4522	70353	74874	-	1	378	4	0	23	0
lincRNA_1854	Gene 31059	supercont1.289	2198	358845	361042	-	1	525	3	0	25	0
lincRNA_1855	Gene 31065	supercont1.289	2131	446151	448281	-	1	1669	7	0	837	0
lincRNA_1856	Gene 31074	supercont1.289	9033	534393	543425	-	1	1970	13	0	101	0
lincRNA_1857	Gene 31077	supercont1.289	1910	635252	637161	-	1	302	3	0	15	0
lincRNA_1858	Gene 31085	supercont1.289	6035	719229	725263	-	1	1927	9	0	101	0
lincRNA_1859	Gene 31100	supercont1.289	2157	979887	982043	+	1	743	6	0	128	0
lincRNA_1860	Gene 31104	supercont1.289	366	1308190	1308555	-	1	366	2	0	27	0
lincRNA_1861	Gene 31114	supercont1.1398	2752	16444	19195	-	1	571	3	0	22	0
lincRNA_1862	Gene 31129	supercont1.1029	5162	104230	109391	+	1	288	2	0	12	0
lincRNA_1863	Gene 31143	supercont1.322	542	862	1403	+	1	403	3	0	151	0
lincRNA_1864	Gene 31152	supercont1.322	385	118003	118387	+	1	385	1	0	145	0
lincRNA_1865	Gene 31197	supercont1.49	324	58368	58691	-	1	187	2	0	141	0
lincRNA_1866	Gene 31205	supercont1.49	768	486642	487409	-	1	308	3	0	20	0
lincRNA_1867	Gene 31229	supercont1.49	5492	955984	961475	+	1	527	4	0	27	0
lincRNA_1868	Gene 31242	supercont1.49	1109	1112723	1113831	-	1	722	3	0	27	0
lincRNA_1869	Gene 31262	supercont1.49	929	1358642	1359570	-	1	177	2	0	17	0
lincRNA_1870	Gene 31278	supercont1.49	377	1868044	1868420	+	1	377	1	0	259	0
lincRNA_1871	Gene 31285	supercont1.49	4575	2084427	2089001	+	1	757	6	0	32	0
lincRNA_1872	Gene 31301	supercont1.49	831	2308688	2309518	+	1	257	2	0	11	0
lincRNA_1873	Gene 31328	supercont1.49	1233	2758969	2760201	-	1	991	5	0	49	0
lincRNA_1874	Gene 31331	supercont1.49	4653	2781231	2785883	-	1	1110	3	0	2707	0
lincRNA_1875	Gene 31338	supercont1.49	1572	2872157	2873728	-	1	1572	1	0	1177	0
lincRNA_1876	Gene 31349	supercont1.1086	641	97804	98444	+	1	641	1	0	631	0
lincRNA_1877	Gene 31371	supercont1.111	1471	307990	309460	-	1	230	2	0	11	0
lincRNA_1878	Gene 31385	supercont1.111	242	958570	958811	-	1	242	1	0	17	0
lincRNA_1879	Gene 31436	supercont1.111	702	2194256	2194957	-	1	702	1	0	832	0
lincRNA_1880	Gene 31505	supercont1.477	1348	402588	403935	+	2	1063	4	2	672	3
lincRNA_1881	Gene 31519	supercont1.477	1528	593322	594849	-	1	256	2	0	11	0
lincRNA_1882	Gene 31522	supercont1.477	675	650351	651025	+	1	575	2	0	549	0
lincRNA_1883	Gene 31524	supercont1.477	2039	694754	696792	+	1	590	4	0	183	0
lincRNA_1884	Gene 31532	supercont1.477	440	819426	819865	+	1	379	2	1	218	5
lincRNA_1885	Gene 31536	supercont1.1087	3741	54189	57929	-	1	1590	11	0	72	0
lincRNA_1886	Gene 31560	supercont1.418	2497	239444	241940	+	1	730	3	0	329	0
lincRNA_1887	Gene 31567	supercont1.418	3913	315363	319275	+	1	2713	12	0	179	0
lincRNA_1888	Gene 31585	supercont1.418	325	690590	690914	-	1	175	2	0	10	0
lincRNA_1889	Gene 31610	supercont1.1242	440	46716	47155	-	1	267	3	1	162	12
lincRNA_1890	Gene 31639	supercont1.235	820	363131	363950	+	1	355	2	0	45	0
lincRNA_1891	Gene 31650	supercont1.235	5520	509175	514694	+	1	1325	7	0	68	0
lincRNA_1892	Gene 31660	supercont1.235	243	617781	618023	-	1	243	1	0	940	0
lincRNA_1893	Gene 31675	supercont1.235	2515	812881	815395	+	1	352	3	0	16	0
lincRNA_1894	Gene 31679	supercont1.235	2945	911927	914871	+	1	440	4	0	23	0
lincRNA_1895	Gene 31693	supercont1.235	5659	1074916	1080574	+	1	847	5	0	40	0
lincRNA_1896	Gene 31696	supercont1.235	2484	1098391	1100874	+	1	882	7	0	57	0
lincRNA_1897	Gene 31704	supercont1.235	8274	1230034	1238307	+	1	623	5	0	93	0
lincRNA_1898	Gene 31717	supercont1.235	289	1387682	1387970	-	1	289	2	0	12	0
lincRNA_1899	Gene 31756	supercont1.492	1151	418279	419429	-	1	1151	1	0	488	0
lincRNA_1900	Gene 31762	supercont1.492	1622	687805	689426	+	1	290	2	0	10	0
lincRNA_1901	Gene 31767	supercont1.492	1101	722648	723748	-	1	1101	1	0	1869	0
lincRNA_1902	Gene 31818	supercont1.420	1033	592874	593906	+	1	203	2	0	14	0
lincRNA_1903	Gene 31834	supercont1.981	2897	307047	309943	+	1	2191	7	0	136	0
lincRNA_1904	Gene 31859	supercont1.300	815	445897	446711	+	1	505	3	0	28	0
lincRNA_1905	Gene 31878	supercont1.300	1199	705021	706219	+	1	524	3	0	230	0
lincRNA_1906	Gene 31880	supercont1.300	4072	721305	725376	-	1	196	2	1	14	1
lincRNA_1907	Gene 31910	supercont1.300	778	1087616	1088393	+	1	343	2	0	25	0
lincRNA_1908	Gene 31911	supercont1.300	475	1092917	1093391	+	1	475	2	0	468	0
lincRNA_1909	Gene 31912	supercont1.300	337	1104548	1104884	+	1	337	2	0	235	0
lincRNA_1910	Gene 31931	supercont1.759	3091	3543	6633	-	1	955	6	0	33	0
lincRNA_1911	Gene 31932	supercont1.759	7882	10278	18159	-	1	923	7	0	41	0
lincRNA_1912	Gene 31934	supercont1.759	4660	53091	57750	-	1	1052	6	0	49	0
lincRNA_1913	Gene 31972	supercont1.752	1255	167178	168432	+	1	281	2	0	13	0
lincRNA_1914	Gene 31988	supercont1.752	359	425295	425653	-	1	359	1	0	129	0
lincRNA_1915	Gene 32002	supercont1.2565	353	7705	8057	-	1	353	1	0	228	0
lincRNA_1916	Gene 32077	supercont1.964	1366	68014	69379	+	1	1014	4	0	572	0
lincRNA_1917	Gene 32084	supercont1.964	218	155379	155596	-	1	218	1	0	71	0
lincRNA_1918	Gene 32089	supercont1.964	867	190474	191340	-	1	239	2	0	191	0
lincRNA_1919	Gene 32098	supercont1.964	3503	308574	312076	+	1	589	4	0	27	0
lincRNA_1920	Gene 32106	supercont1.305	1139	222760	223898	-	1	860	2	0	433	0
lincRNA_1921	Gene 32134	supercont1.694	683	103096	103778	-	1	484	2	0	50	0
lincRNA_1922	Gene 32155	supercont1.694	1317	354552	355868	+	1	821	4	0	46	0
lincRNA_1923	Gene 32162	supercont1.694	3053	444805	447857	-	1	883	6	0	39	0
lincRNA_1924	Gene 32166	supercont1.694	6260	479217	485476	-	1	3139	11	0	293	0
lincRNA_1925	Gene 32179	supercont1.429	3858	37747	41604	+	1	526	4	0	27	0
lincRNA_1926	Gene 32181	supercont1.429	7499	58833	66331	+	1	2578	14	0	197	0
lincRNA_1927	Gene 32183	supercont1.429	2259	73728	75986	+	1	422	3	0	19	0
lincRNA_1928	Gene 32208	supercont1.429	888	599251	600138	+	1	488	3	0	150	0
lincRNA_1929	Gene 32209	supercont1.429	554	612343	612896	+	1	554	3	0	127	0
lincRNA_1930	Gene 32211	supercont1.429	1206	625780	626985	-	1	598	4	0	315	0
lincRNA_1931	Gene 32239	supercont1.1462	669	4932	5600	-	1	318	2	0	19	0
lincRNA_1932	Gene 32333	supercont1.330	448	526275	526722	-	1	329	2	0	91	0
lincRNA_1933	Gene 32353	supercont1.330	1704	760380	762083	-	1	1473	6	0	396	0
lincRNA_1934	Gene 32355	supercont1.330	1890	763936	765825	-	1	415	2	1	75	1
lincRNA_1935	Gene 32358	supercont1.330	5434	834907	840340	+	1	1403	8	0	63	0
lincRNA_1936	Gene 32370	supercont1.330	1213	1051449	1052661	+	1	464	2	0	19	0
lincRNA_1937	Gene 32374	supercont1.330	2369	1103740	1106108	+	1	1688	4	0	589	0
lincRNA_1938	Gene 32378	supercont1.330	518	1195421	1195938	-	1	240	2	0	12	0
lincRNA_1939	Gene 32384	supercont1.330	557	1428901	1429457	+	1	557	3	0	78	0
lincRNA_1940	Gene 32408	supercont1.79	840	725546	726385	+	1	840	1	0	323	0
lincRNA_1941	Gene 32446	supercont1.79	267	1639344	1639610	+	1	267	1	0	372	0
lincRNA_1942	Gene 32457	supercont1.79	2918	2009883	2012800	+	1	401	3	0	19	0
lincRNA_1943	Gene 32462	supercont1.79	1005	2122923	2123927	-	3	508	5	3	212	4
lincRNA_1944	Gene 32465	supercont1.79	1896	2254453	2256348	+	1	883	5	0	60	0
lincRNA_1945	Gene 32475	supercont1.79	771	2381469	2382239	-	1	771	1	0	246	0
lincRNA_1946	Gene 32487	supercont1.79	5403	2561779	2567181	+	1	632	5	0	28	0
lincRNA_1947	Gene 32491	supercont1.79	221	2610101	2610321	+	1	221	2	0	20	0
lincRNA_1948	Gene 32514	supercont1.104	3124	106720	109843	-	1	688	4	0	23	0
lincRNA_1949	Gene 32565	supercont1.56	2062	256305	258366	+	1	551	2	0	62	0
lincRNA_1950	Gene 32579	supercont1.56	1806	1133539	1135344	+	1	384	2	0	11	0
lincRNA_1951	Gene 32613	supercont1.56	586	2346337	2346922	+	1	463	3	0	247	0
lincRNA_1952	Gene 32696	supercont1.4149	993	1864	2856	+	1	478	2	0	11	0
lincRNA_1953	Gene 32730	supercont1.64	278	2554666	2554943	-	1	278	1	0	306	0
lincRNA_1954	Gene 32733	supercont1.64	978	2561034	2562011	-	1	167	2	0	27	0
lincRNA_1955	Gene 32740	supercont1.64	3557	2651530	2655086	+	1	1406	10	0	120	0
lincRNA_1956	Gene 32754	supercont1.1981	717	7433	8149	-	1	442	3	1	81	1
lincRNA_1957	Gene 32782	supercont1.217	2944	920898	923841	+	1	2098	7	0	169	0
lincRNA_1958	Gene 32808	supercont1.1740	908	6180	7087	-	1	771	5	0	522	0
lincRNA_1959	Gene 32810	supercont1.1740	285	18420	18704	-	1	285	1	0	458	0
lincRNA_1960	Gene 32813	supercont1.798	6744	25274	32017	-	1	1366	9	0	61	0
lincRNA_1961	Gene 32815	supercont1.798	6152	42051	48202	-	1	1997	9	0	135	0
lincRNA_1962	Gene 32864	supercont1.389	1501	846626	848126	+	1	340	3	0	36	0
lincRNA_1963	Gene 32876	supercont1.389	864	1075348	1076211	+	1	622	3	1	176	1
lincRNA_1964	Gene 32890	supercont1.626	1107	472366	473472	-	1	1107	1	0	281	0
lincRNA_1965	Gene 32927	supercont1.143	1126	379611	380736	+	5	884	7	5	742	8
lincRNA_1966	Gene 32929	supercont1.143	3164	409033	412196	-	1	1676	8	0	97	0
lincRNA_1967	Gene 32932	supercont1.143	3101	441457	444557	-	1	543	4	0	27	0
lincRNA_1968	Gene 32975	supercont1.143	4613	1236267	1240879	-	1	460	3	0	18	0
lincRNA_1969	Gene 33008	supercont1.143	3929	1908391	1912319	+	1	393	3	0	19	0
lincRNA_1970	Gene 33010	supercont1.143	1454	1955669	1957122	+	1	418	2	0	17	0
lincRNA_1971	Gene 33032	supercont1.1129	3765	24475	28239	+	1	576	3	0	19	0
lincRNA_1972	Gene 33040	supercont1.1129	4385	153471	157855	+	1	1139	7	0	47	0
lincRNA_1973	Gene 33059	supercont1.3798	1616	2533	4148	+	1	296	3	0	15	0
lincRNA_1974	Gene 33076	supercont1.478	3225	245470	248694	+	1	2527	5	2	2012	10
lincRNA_1975	Gene 33081	supercont1.478	2373	272822	275194	+	1	339	2	0	88	0
lincRNA_1976	Gene 33087	supercont1.478	224	345746	345969	-	1	224	1	0	42	0
lincRNA_1977	Gene 33091	supercont1.478	229	362477	362705	+	1	229	1	0	688	0
lincRNA_1978	Gene 33097	supercont1.478	2419	505053	507471	+	1	2142	7	0	123	0
lincRNA_1979	Gene 33148	supercont1.297	1306	686897	688202	+	1	1306	1	0	510	0
lincRNA_1980	Gene 33150	supercont1.297	331	697707	698037	-	1	219	2	0	10	0
lincRNA_1981	Gene 33197	supercont1.4	1144	273955	275098	-	1	947	3	0	125	0
lincRNA_1982	Gene 33205	supercont1.4	470	487438	487907	-	1	199	2	0	15	0
lincRNA_1983	Gene 33215	supercont1.4	1457	748939	750395	-	1	1457	1	0	596	0
lincRNA_1984	Gene 33263	supercont1.4	2645	3211121	3213765	-	1	658	5	0	31	0
lincRNA_1985	Gene 33284	supercont1.4	662	3562618	3563279	+	1	333	3	0	34	0
lincRNA_1986	Gene 33308	supercont1.4	450	4082535	4082984	+	1	207	2	0	31	0
lincRNA_1987	Gene 33345	supercont1.4	470	4875169	4875638	+	1	283	3	1	150	3
lincRNA_1988	Gene 33356	supercont1.4	1575	5101694	5103268	+	1	1303	7	0	63	0
lincRNA_1989	Gene 33361	supercont1.4	3329	5136360	5139688	+	1	880	4	0	31	0
lincRNA_1990	Gene 33395	supercont1.642	2802	245527	248328	-	1	690	4	0	32	0
lincRNA_1991	Gene 33397	supercont1.642	1361	266286	267646	-	1	193	2	0	10	0
lincRNA_1992	Gene 33411	supercont1.642	454	580076	580529	+	1	260	2	0	20	0
lincRNA_1993	Gene 33446	supercont1.201	998	760914	761911	-	1	998	1	0	442	0
lincRNA_1994	Gene 33485	supercont1.201	1041	1629137	1630177	-	1	791	7	3	239	6
lincRNA_1995	Gene 33493	supercont1.201	2007	1784254	1786260	+	1	941	2	0	171	0
lincRNA_1996	Gene 33525	supercont1.280	2016	870555	872570	-	1	1864	4	0	390	0
lincRNA_1997	Gene 33536	supercont1.1428	712	37679	38390	-	1	712	2	0	121	0
lincRNA_1998	Gene 33542	supercont1.42	509	341450	341958	-	1	256	2	0	16	0
lincRNA_1999	Gene 33583	supercont1.42	1189	1856735	1857923	+	1	1038	2	0	1542	0
[truncated: 1,484 more rows]
