# Supplementary material for: Identification of Aedes aegypti Long Intergenic Non-coding RNAs and Their Association with Wolbachia and Dengue Virus Infection
Source: PLoS Negl Trop Dis. 2016 Oct 19;10(10):e0005069. doi: 10.1371/journal.pntd.0005069 (PMC5070814; doi:10.1371/journal.pntd.0005069)
Supplement: S3 Table — (XLSX) [file pntd.0005069.s005.xlsx]

## Sheet: Mid-gut
			Control		DENV Infected
Feature ID	Fold Change (normalized values)	Expression values (RPKM)	Normalized expression values (RPKM)	Expression values (RPKM)	Normalized expression values (RPKM)
lincRNA_2695	-4.95	5.65	4.09	1.12	0.82
lincRNA_2697	-∞	3.4	2.46	0	0
lincRNA_2703	-∞	8.91	6.45	0	0
lincRNA_2715	-4.95	7.9	5.72	1.56	1.15
lincRNA_2719	∞	0	0	2.19	1.62
lincRNA_264	-∞	2.11	1.53	0	0
lincRNA_2754	∞	0	0	3.53	2.61
lincRNA_2781	9.08	2.75	1.99	24.48	18.08
lincRNA_2782	∞	0	0	9.52	7.03
lincRNA_2811	∞	0	0	6.4	4.73
lincRNA_2812	-4.36	36.23	26.22	8.14	6.01
lincRNA_2825	-∞	1.9	1.37	0	0
lincRNA_2830	∞	0	0	2.15	1.59
lincRNA_2867	-4.95	3.04	2.2	0.6	0.44
lincRNA_277	7.82	6.3	4.56	48.25	35.64
lincRNA_2880	5.05	0.5	0.37	2.5	1.84
lincRNA_278	∞	0	0	1.06	0.78
lincRNA_2910	-∞	7.45	5.39	0	0
lincRNA_2926	∞	0	0	1.91	1.41
lincRNA_287	∞	0	0	10.14	7.49
lincRNA_2961	-∞	0.5	0.36	0	0
lincRNA_2967	-∞	3.03	2.19	0	0
lincRNA_2979	-4.62	48.47	35.08	10.27	7.59
lincRNA_2991	-9.91	24.95	18.05	2.47	1.82
lincRNA_3015	-4.46	3.23	2.34	0.71	0.52
lincRNA_297	8.07	1.68	1.22	13.29	9.81
lincRNA_27	-9.91	10.3	7.45	1.02	0.75
lincRNA_3058	-∞	9.04	6.54	0	0
lincRNA_3066	-∞	20	14.48	0	0
lincRNA_3081	-∞	12.18	8.81	0	0
lincRNA_3090	∞	0	0	24.63	18.19
lincRNA_3091	∞	0	0	1.63	1.21
lincRNA_3111	11.1	4.38	3.17	47.68	35.21
lincRNA_3135	4.04	2.94	2.13	11.63	8.59
lincRNA_3150	-∞	13.14	9.51	0	0
lincRNA_3154	4.84	1.62	1.17	7.68	5.67
lincRNA_3186	∞	0	0	2.95	2.18
lincRNA_305	-8.92	9.31	6.73	1.02	0.76
lincRNA_3200	-∞	2.84	2.05	0	0
lincRNA_3203	9.08	0.72	0.52	6.39	4.72
lincRNA_3215	∞	0	0	44.77	33.07
lincRNA_3224	6.06	4.6	3.33	27.29	20.16
lincRNA_308	∞	0	0	3.33	2.46
lincRNA_3233	-∞	14.8	10.71	0	0
lincRNA_3243	-5.28	33.27	24.08	6.17	4.56
lincRNA_3289	6.31	13.58	9.83	83.95	62
lincRNA_3330	∞	0	0	5.46	4.03
lincRNA_3337	-7.27	20.24	14.64	2.73	2.02
lincRNA_3343	6.06	1.29	0.93	7.65	5.65
lincRNA_3366	13.12	1.38	1	17.7	13.07
lincRNA_3369	-∞	1.02	0.74	0	0
lincRNA_3371	∞	0	0	0.83	0.61
lincRNA_3372	-4.46	73.07	52.88	16.06	11.86
lincRNA_3384	∞	0	0	1.71	1.26
lincRNA_3389	∞	0	0	1.16	0.86
lincRNA_3396	12.11	1.55	1.12	18.43	13.61
lincRNA_3400	-5.41	131.27	95	23.77	17.56
lincRNA_3416	-∞	2.9	2.1	0	0
lincRNA_3434	-∞	3.15	2.28	0	0
lincRNA_3438	∞	0	0	1	0.74
lincRNA_3440	9.08	1.2	0.87	10.68	7.89
lincRNA_3464	-∞	5.71	4.13	0	0
lincRNA_3467	∞	0	0	1.09	0.8
lincRNA_3469	-∞	2.25	1.63	0	0
lincRNA_3475	∞	0	0	1.46	1.08
lincRNA_3482	-∞	0.28	0.2	0	0
lincRNA_333	∞	0	0	5.51	4.07
lincRNA_338	∞	0	0	0.95	0.7
lincRNA_340	-∞	3.06	2.21	0	0
lincRNA_384	∞	0	0	14.03	10.36
lincRNA_397	-∞	0.77	0.56	0	0
lincRNA_406	-∞	18.03	13.05	0	0
lincRNA_423	-∞	0.69	0.5	0	0
lincRNA_436	∞	0	0	1.57	1.16
lincRNA_450	-∞	4.64	3.36	0	0
lincRNA_467	∞	0	0	16.84	12.44
lincRNA_468	∞	0	0	1.1	0.81
lincRNA_484	9.08	2.35	1.7	20.88	15.42
lincRNA_487	4.71	3.5	2.53	16.15	11.93
lincRNA_490	∞	0	0	1.82	1.34
lincRNA_509	4.04	2.01	1.46	7.97	5.89
lincRNA_540	-4.29	19.86	14.37	4.53	3.35
lincRNA_560	-∞	2.1	1.52	0	0
lincRNA_655	-∞	2.59	1.87	0	0
lincRNA_661	5.05	0.86	0.62	4.24	3.13
lincRNA_674	∞	0	0	1.29	0.96
lincRNA_685	-4.21	11.22	8.12	2.61	1.93
lincRNA_701	∞	0	0	1.69	1.25
lincRNA_732	∞	0	0	2.1	1.55
lincRNA_744	∞	0	0	33.55	24.78
lincRNA_761	5.67	11.33	8.2	62.93	46.48
lincRNA_786	4.04	16.14	11.68	63.84	47.15
lincRNA_795	∞	0	0	0.94	0.69
lincRNA_797	-4.95	8.65	6.26	1.71	1.26
lincRNA_800	4.79	6.04	4.37	28.39	20.97
lincRNA_803	4.04	1.21	0.88	4.79	3.54
lincRNA_805	10.6	4.1	2.97	42.55	31.42
lincRNA_810	-12.88	9.21	6.67	0.7	0.52
lincRNA_817	∞	0	0	8.33	6.15
lincRNA_827	-∞	6	4.34	0	0
lincRNA_832	7.07	1.07	0.77	7.4	5.47
lincRNA_853	-∞	0.59	0.43	0	0
lincRNA_858	∞	0	0	1.81	1.34
lincRNA_859	-4.95	12.66	9.16	2.5	1.85
lincRNA_861	4.54	1.31	0.95	5.83	4.3
lincRNA_865	-∞	4.95	3.58	0	0
lincRNA_880	-5.94	6.26	4.53	1.03	0.76
lincRNA_883	-5.94	7.68	5.55	1.27	0.93
lincRNA_889	∞	0	0	1.5	1.11
lincRNA_79	∞	0	0	76.87	56.77
lincRNA_901	-∞	21.4	15.49	0	0
lincRNA_902	∞	0	0	0.82	0.6
lincRNA_905	-∞	4.02	2.91	0	0
lincRNA_940	-∞	2.18	1.58	0	0
lincRNA_944	4.54	1.39	1	6.16	4.55
lincRNA_1026	4.19	6.87	4.97	28.2	20.83
lincRNA_1030	5.71	16.24	11.76	90.93	67.16
lincRNA_1032	-∞	10.19	7.37	0	0
lincRNA_1055	-7.93	11.2	8.1	1.38	1.02
lincRNA_1058	6.06	8.43	6.1	50.02	36.94
lincRNA_1065	∞	0	0	4.54	3.36
lincRNA_1070	-4.95	21.24	15.37	4.2	3.1
lincRNA_1074	-4.95	13.55	9.8	2.68	1.98
lincRNA_10	5.05	2.3	1.66	11.36	8.39
lincRNA_1087	6.06	1.86	1.34	11.03	8.14
lincRNA_1094	-∞	3.94	2.85	0	0
lincRNA_1096	∞	0	0	1.51	1.12
lincRNA_1101	4.34	33.95	24.57	144.39	106.64
lincRNA_100	4.04	0.74	0.53	2.91	2.15
lincRNA_1136	∞	0	0	2.81	2.08
lincRNA_1141	∞	0	0	2.03	1.5
lincRNA_1151	∞	0	0	1.93	1.42
lincRNA_1203	∞	0	0	3.24	2.4
lincRNA_1216	-4.95	19.57	14.17	3.87	2.86
lincRNA_1227	5.05	3.94	2.85	19.46	14.37
lincRNA_1246	∞	0	0	1.88	1.39
lincRNA_1253	-∞	1.56	1.13	0	0
lincRNA_1288	-∞	0.42	0.31	0	0
lincRNA_1295	-∞	2.59	1.88	0	0
lincRNA_1311	-∞	2.3	1.66	0	0
lincRNA_1322	-5.94	8.18	5.92	1.35	1
lincRNA_1341	-10.4	9.84	7.12	0.93	0.68
lincRNA_1347	∞	0	0	0.76	0.56
lincRNA_125	∞	0	0	10.68	7.89
lincRNA_1386	-∞	1.3	0.94	0	0
lincRNA_1406	8.07	0.88	0.64	6.96	5.14
lincRNA_1437	5.52	13.82	10	74.72	55.18
lincRNA_1442	8.58	4.47	3.24	37.59	27.76
lincRNA_1454	∞	0	0	5.19	3.84
lincRNA_1456	-∞	0.83	0.6	0	0
lincRNA_1468	6.56	3.3	2.39	21.24	15.68
lincRNA_1469	-∞	2.46	1.78	0	0
lincRNA_1471	4.64	2.02	1.46	9.18	6.78
lincRNA_1473	-6.07	77.01	55.73	12.43	9.18
lincRNA_1483	-∞	2.4	1.74	0	0
lincRNA_1497	9.08	0.72	0.52	6.42	4.74
lincRNA_1527	-∞	8.7	6.29	0	0
lincRNA_1542	4.37	1.5	1.09	6.45	4.76
lincRNA_1558	4.04	6.85	4.96	27.11	20.03
lincRNA_1569	∞	0	0	1.73	1.28
lincRNA_1570	∞	0	0	1.99	1.47
lincRNA_1580	∞	0	0	4.82	3.56
lincRNA_1593	∞	0	0	1.13	0.83
lincRNA_1601	-∞	2.68	1.94	0	0
lincRNA_1602	7.07	0.45	0.33	3.13	2.31
lincRNA_1614	-∞	6.04	4.37	0	0
lincRNA_1649	-6.61	8.58	6.21	1.27	0.94
lincRNA_1659	∞	0	0	8.43	6.23
lincRNA_1669	4.44	9	6.51	39.17	28.93
lincRNA_1678	∞	0	0	3.83	2.83
lincRNA_1679	-4.46	4.83	3.49	1.06	0.78
lincRNA_1704	-4.95	15.05	10.89	2.98	2.2
lincRNA_1723	-∞	4.55	3.29	0	0
lincRNA_1726	8.07	0.5	0.36	3.95	2.91
lincRNA_164	∞	0	0	7.35	5.43
lincRNA_1742	∞	0	0	79.22	58.51
lincRNA_1751	-4.62	9.16	6.63	1.94	1.43
lincRNA_1753	5.14	3.5	2.53	17.6	13
lincRNA_1777	5.05	3.96	2.86	19.57	14.45
lincRNA_1807	∞	0	0	4.43	3.27
lincRNA_1829	-∞	2.7	1.95	0	0
lincRNA_1841	-∞	5.47	3.96	0	0
lincRNA_1850	4.04	6.44	4.66	25.49	18.82
lincRNA_1859	-5.94	3.06	2.21	0.5	0.37
lincRNA_1864	8.07	2.86	2.07	22.61	16.7
lincRNA_1870	∞	0	0	2.89	2.13
lincRNA_1893	9.59	0.87	0.63	8.22	6.07
lincRNA_1898	-4.95	38.07	27.55	7.53	5.56
lincRNA_1899	-∞	1.91	1.38	0	0
lincRNA_1903	6.06	0.38	0.27	2.25	1.66
lincRNA_1904	-4.16	28.35	20.51	6.67	4.93
lincRNA_185	∞	0	0	4.86	3.59
lincRNA_1908	4.54	37.06	26.82	164.91	121.8
lincRNA_1914	∞	0	0	3.03	2.24
lincRNA_1941	-∞	8.24	5.96	0	0
lincRNA_1943	-4.46	9.85	7.13	2.17	1.6
lincRNA_1945	-11.89	17.12	12.39	1.41	1.04
lincRNA_19	-∞	0.77	0.56	0	0
lincRNA_1962	5.55	4.4	3.18	23.92	17.67
lincRNA_1964	4.04	0.99	0.72	3.93	2.9
lincRNA_1979	5.05	0.84	0.61	4.17	3.08
lincRNA_2020	4.04	2.14	1.55	8.48	6.27
lincRNA_2022	5.05	6.06	4.38	29.94	22.12
lincRNA_201	-4.89	202.34	146.43	40.56	29.96
lincRNA_2046	∞	0	0	4.74	3.5
lincRNA_2068	∞	0	0	7.88	5.82
lincRNA_2071	-4.95	9.96	7.21	1.97	1.46
lincRNA_2095	-∞	2.6	1.88	0	0
lincRNA_2101	-4.46	49.01	35.47	10.77	7.96
lincRNA_2115	-∞	0.8	0.58	0	0
lincRNA_2117	-∞	2.77	2.01	0	0
lincRNA_2136	∞	0	0	4.62	3.41
lincRNA_2182	∞	0	0	8.26	6.1
lincRNA_2190	∞	0	0	3.39	2.5
lincRNA_2201	13.12	15.6	11.29	200.61	148.17
lincRNA_2205	-∞	2.59	1.88	0	0
lincRNA_2239	-4.62	125.72	90.99	26.64	19.68
lincRNA_2252	10.09	14.93	10.81	147.68	109.08
lincRNA_2326	∞	0	0	2.12	1.56
lincRNA_2343	-5.94	16.97	12.28	2.8	2.07
lincRNA_2379	∞	0	0	0.79	0.58
lincRNA_2388	4.54	8.09	5.85	36	26.59
lincRNA_2398	10.6	3.91	2.83	40.65	30.03
lincRNA_2399	4.29	20.76	15.02	87.24	64.43
lincRNA_2403	∞	0	0	2.47	1.82
lincRNA_2408	∞	0	0	7.1	5.24
lincRNA_2410	-∞	2.63	1.9	0	0
lincRNA_2412	-∞	2.04	1.47	0	0
lincRNA_2415	4.04	4.82	3.49	19.09	14.1
lincRNA_2423	-∞	3.24	2.34	0	0
lincRNA_2429	-∞	7.19	5.2	0	0
lincRNA_2430	∞	0	0	1.85	1.37
lincRNA_2473	5.93	4.17	3.01	24.2	17.87
lincRNA_2508	-∞	1.3	0.94	0	0
lincRNA_2520	∞	0	0	0.38	0.28
lincRNA_2529	-∞	2.1	1.52	0	0
lincRNA_2545	-∞	1.52	1.1	0	0
lincRNA_2588	-∞	0.72	0.52	0	0
lincRNA_2594	-∞	1.44	1.04	0	0
lincRNA_2600	∞	0	0	3.28	2.42
lincRNA_2614	9.08	1.32	0.96	11.77	8.69
lincRNA_2615	∞	0	0	0.88	0.65
lincRNA_2621	-∞	1.61	1.16	0	0
lincRNA_2631	4.54	2.01	1.46	8.96	6.62
lincRNA_2650	-∞	1.8	1.31	0	0
lincRNA_254	-13.87	13.36	9.67	0.94	0.7
lincRNA_2657	4.04	2.07	1.5	8.18	6.04
lincRNA_2680	-∞	6.94	5.02	0	0

## Sheet: Carcass
			Control		DENV Infected
Feature ID	Fold Change (normalized values)	Expression values (RPKM)	Normalized expression values (RPKM)	Expression values (RPKM)	Normalized expression values (RPKM)
lincRNA_2707	4.37	7.93	7.52	39.78	32.88
lincRNA_2734	10.71	211.09	200.08	2591.59	2142.42
lincRNA_2782	4.18	11.52	10.92	55.23	45.66
lincRNA_2784	4.12	280.45	265.81	1324.94	1095.3
lincRNA_269	-9.2	6.48	6.14	0.81	0.67
lincRNA_2860	-8.21	3.52	3.33	0.49	0.41
lincRNA_2862	4.04	10.92	10.35	50.62	41.85
lincRNA_2878	4.32	120.48	114.19	597.19	493.69
lincRNA_2911	4.5	18.58	17.61	95.86	79.24
lincRNA_283	4.76	2.7	2.56	14.72	12.17
lincRNA_2946	4.4	20.73	19.65	104.46	86.35
lincRNA_2999	4.1	101.66	96.36	478.1	395.24
lincRNA_296	5.83	6.79	6.44	45.36	37.5
lincRNA_297	6.56	5.25	4.98	39.5	32.65
lincRNA_3081	6.8	5.98	5.66	46.57	38.5
lincRNA_3103	5.73	416.63	394.89	2738.23	2263.64
lincRNA_3114	4.35	48.69	46.15	242.64	200.58
lincRNA_3116	5.78	1.81	1.71	11.97	9.9
lincRNA_302	-4.69	21.9	20.76	5.35	4.43
lincRNA_3198	4.14	3.59	3.4	17.03	14.08
lincRNA_3223	4.75	222.41	210.8	1212.34	1002.21
lincRNA_3231	4.04	953.51	903.75	4417.38	3651.76
lincRNA_3235	4.08	14.79	14.02	69.16	57.17
lincRNA_29	4.83	1.25	1.19	6.94	5.74
lincRNA_3259	4.09	166.62	157.93	781.68	646.2
lincRNA_3264	4.12	83.97	79.59	396.62	327.88
lincRNA_3265	-8.94	19872.9	18835.9	2549.46	2107.59
lincRNA_3267	4.13	2.23	2.12	10.56	8.73
lincRNA_3289	-5.7	38.74	36.72	7.79	6.44
lincRNA_3290	6.26	5.7	5.41	40.94	33.84
lincRNA_317	8.5	3.82	3.62	37.21	30.76
lincRNA_3313	-4.45	8.41	7.97	2.16	1.79
lincRNA_3340	4.64	4.12	3.9	21.89	18.1
lincRNA_3351	6.88	17.23	16.33	135.88	112.33
lincRNA_3359	5.17	410.22	388.82	2433.81	2011.98
lincRNA_3377	4.87	12.45	11.8	69.55	57.49
lincRNA_3386	4.57	3.63	3.44	19.04	15.74
lincRNA_3387	-∞	9.79	9.28	0	0
lincRNA_3390	-5.58	17.61	16.69	3.62	2.99
lincRNA_3395	9.71	1.34	1.27	14.95	12.36
lincRNA_3400	4.27	19.73	18.7	96.51	79.79
lincRNA_3425	4.03	75.44	71.5	348.27	287.91
lincRNA_3431	4.29	8.78	8.32	43.15	35.67
lincRNA_3433	4.68	4.19	3.97	22.49	18.59
lincRNA_3449	5.85	57.35	54.36	384.35	317.74
lincRNA_3450	-4.7	22.45	21.28	5.48	4.53
lincRNA_3471	4.08	20.43	19.36	95.5	78.95
lincRNA_3475	5.26	16.62	15.75	100.22	82.85
lincRNA_3476	4.75	31.94	30.27	173.83	143.71
lincRNA_328	-4.56	21.13	20.03	5.31	4.39
lincRNA_367	4.16	115.2	109.19	549.24	454.04
lincRNA_398	-8.36	56.24	53.3	7.71	6.38
lincRNA_4	22.66	1.28	1.22	33.35	27.57
lincRNA_419	-5.55	11.11	10.53	2.3	1.9
lincRNA_440	-8.09	2.83	2.68	0.4	0.33
lincRNA_451	4.42	3.79	3.59	19.19	15.86
lincRNA_468	4.08	21.33	20.22	99.74	82.45
lincRNA_477	-6.03	25.93	24.58	4.93	4.08
lincRNA_481	4.39	242.3	229.66	1219.87	1008.45
lincRNA_498	-7.36	43.69	41.41	6.81	5.63
lincRNA_531	4.38	40.56	38.44	203.73	168.42
lincRNA_48	6.03	15.29	14.5	105.75	87.42
lincRNA_568	-5	23.5	22.28	5.39	4.46
lincRNA_569	4.35	13.4	12.7	66.82	55.24
lincRNA_576	4.44	12.74	12.07	64.78	53.55
lincRNA_585	-4.7	15.62	14.8	3.81	3.15
lincRNA_586	4.58	53.07	50.3	278.84	230.51
lincRNA_589	-4.86	9.3	8.81	2.2	1.82
lincRNA_602	6.04	174.98	165.85	1211.85	1001.81
lincRNA_643	5.27	7.45	7.06	44.97	37.18
lincRNA_657	4.53	1.26	1.19	6.53	5.4
lincRNA_685	-11.65	11.54	10.94	1.14	0.94
lincRNA_66	-8.28	10.61	10.05	1.47	1.21
lincRNA_713	-4.87	4.47	4.23	1.05	0.87
lincRNA_720	16.79	2.75	2.61	52.95	43.78
lincRNA_729	-4.48	19.47	18.46	4.99	4.12
lincRNA_761	-5.79	20.21	19.16	4	3.31
lincRNA_777	5.65	143.73	136.23	931.56	770.1
lincRNA_800	-∞	1.67	1.58	0	0
lincRNA_804	-5.52	57.98	54.95	12.05	9.96
lincRNA_810	4.33	6.39	6.06	31.72	26.22
lincRNA_863	5.95	53.54	50.75	365.07	301.8
lincRNA_866	-4.17	1.68	1.59	0.46	0.38
lincRNA_877	8.22	11.75	11.13	110.75	91.56
lincRNA_889	4.64	4.74	4.49	25.21	20.84
lincRNA_891	4.15	20.3	19.24	96.48	79.76
lincRNA_82	6.47	63.68	60.36	472.3	390.44
lincRNA_959	-4.05	1.27	1.21	0.36	0.3
lincRNA_963	4.6	4.11	3.9	21.69	17.93
lincRNA_969	5.76	28.47	26.98	188.17	155.55
lincRNA_971	4.48	6.29	5.96	32.3	26.7
lincRNA_979	5.49	21.12	20.02	132.92	109.88
lincRNA_1024	5.65	4.96	4.7	32.14	26.57
lincRNA_1026	-7.58	72.12	68.35	10.91	9.02
lincRNA_1045	6.6	20.51	19.44	155.23	128.32
lincRNA_1053	-4.44	43.62	41.35	11.27	9.32
lincRNA_1054	7.09	22.83	21.63	185.6	153.44
lincRNA_1065	5.78	3.38	3.2	22.4	18.51
lincRNA_1084	-4.39	6.09	5.77	1.59	1.31
lincRNA_1096	-4.23	3.24	3.07	0.88	0.73
lincRNA_1098	-6.62	19.77	18.74	3.42	2.83
lincRNA_1120	-4.97	3.68	3.49	0.85	0.7
lincRNA_1141	-8.09	8.31	7.88	1.18	0.97
lincRNA_1142	-21.15	44.95	42.6	2.44	2.01
lincRNA_1144	-8.89	17.74	16.81	2.29	1.89
lincRNA_1179	4.16	24.1	22.84	114.97	95.05
lincRNA_1191	-6.62	2.15	2.04	0.37	0.31
lincRNA_1192	∞	0	0	6.45	5.33
lincRNA_1216	5.42	132.56	125.65	824.19	681.34
lincRNA_1231	-∞	0.66	0.62	0	0
lincRNA_1232	5.52	3.85	3.65	24.35	20.13
lincRNA_1253	7.32	3.72	3.53	31.24	25.83
lincRNA_1259	5.39	22.69	21.5	140.08	115.8
lincRNA_1278	-4.05	2.19	2.08	0.62	0.51
lincRNA_1288	4.03	2.27	2.15	10.48	8.66
lincRNA_1298	12.61	22.8	21.61	329.74	272.59
lincRNA_1299	4.32	8.99	8.52	44.49	36.78
lincRNA_1311	5.44	3.8	3.61	23.71	19.6
lincRNA_1317	-4.87	2.42	2.29	0.57	0.47
lincRNA_1320	6.6	2.9	2.75	21.94	18.14
lincRNA_1334	4.13	58.01	54.98	274.93	227.28
lincRNA_1371	4.23	4.43	4.2	21.5	17.77
lincRNA_1381	4.33	33.92	32.15	168.34	139.16
lincRNA_1382	5.05	133.24	126.28	771.29	637.61
lincRNA_1409	4.5	26.04	24.68	134.33	111.05
lincRNA_1411	4.03	27.47	26.03	126.85	104.86
lincRNA_13	-4.24	47.93	45.43	12.96	10.72
lincRNA_1448	5.28	10.21	9.68	61.79	51.08
lincRNA_1463	4.01	31.09	29.47	142.98	118.2
lincRNA_14	4.01	18.95	17.96	87.04	71.96
lincRNA_1473	6.8	5.78	5.48	45.08	37.26
lincRNA_1490	-7.9	45.84	43.45	6.66	5.5
lincRNA_1499	5.44	1.43	1.35	8.9	7.36
lincRNA_1504	9.35	4.41	4.18	47.22	39.04
lincRNA_1505	4.56	29.42	27.88	153.88	127.21
lincRNA_1527	5.01	51.21	48.54	294.33	243.31
lincRNA_1579	6.2	53.46	50.67	379.97	314.11
lincRNA_1584	-4.78	32.17	30.49	7.71	6.38
lincRNA_1598	-6.62	6.8	6.44	1.18	0.97
lincRNA_1610	-4.41	31.55	29.9	8.2	6.78
lincRNA_1613	4.92	39.73	37.65	223.92	185.11
lincRNA_1645	5.22	62.63	59.36	374.55	309.63
lincRNA_1648	-5.83	3866.66	3664.88	759.78	628.09
lincRNA_1685	4.03	7.02	6.65	32.4	26.79
lincRNA_1693	17.36	7.81	7.4	155.42	128.49
lincRNA_1708	5.44	132.81	125.88	827.94	684.44
lincRNA_1711	-4.41	10.67	10.11	2.77	2.29
lincRNA_1751	5.11	7.11	6.73	41.67	34.45
lincRNA_1757	-5.84	58.43	55.38	11.47	9.49
lincRNA_1770	7.13	115.45	109.43	944.07	780.45
lincRNA_1803	4.37	86.76	82.24	435.01	359.62
lincRNA_1835	4.56	147.73	140.02	772.15	638.32
lincRNA_1849	4.66	203.65	193.02	1087.96	899.4
lincRNA_1863	4.51	40.34	38.24	208.41	172.29
lincRNA_18	4.15	370.24	350.92	1762.41	1456.95
lincRNA_1865	-6.11	15835.9	15009.5	2970.24	2455.44
lincRNA_1868	-6.68	19.9	18.86	3.41	2.82
lincRNA_1869	-4.02	28.55	27.06	8.15	6.74
lincRNA_1870	5.26	8.05	7.63	48.54	40.13
lincRNA_1876	4.63	78.64	74.54	417.42	345.07
lincRNA_1878	-6.68	39771.8	37696.4	6821.65	5639.32
lincRNA_1884	-4.08	61.19	58	17.21	14.23
lincRNA_1898	5.93	7.71	7.3	52.41	43.32
lincRNA_1905	4.46	64.16	60.81	327.9	271.07
lincRNA_187	4.54	55.03	52.16	286.73	237.03
lincRNA_1941	5.44	38.67	36.65	241.08	199.29
lincRNA_1943	4.08	29.41	27.88	137.51	113.68
lincRNA_1972	-4.83	4.25	4.03	1.01	0.83
lincRNA_1977	5.33	87.52	82.95	534.61	441.95
lincRNA_1993	4.98	3.65	3.46	20.87	17.25
lincRNA_2057	5.45	156.88	148.7	979.84	810.02
lincRNA_2070	5.03	45.84	43.45	264.33	218.52
lincRNA_2091	4.01	9.99	9.47	45.89	37.94
lincRNA_2132	4.48	140.02	132.71	718.62	594.07
lincRNA_2146	4.08	185.47	175.79	867.6	717.23
lincRNA_2148	4.27	2.88	2.73	14.11	11.66
lincRNA_2177	4.33	43.57	41.3	216.55	179.02
lincRNA_2239	7.98	50.41	47.78	461.06	381.15
lincRNA_2244	4.27	30.94	29.33	151.56	125.29
lincRNA_2248	-4.08	52.38	49.65	14.73	12.18
lincRNA_2286	-8.22	7623.7	7225.86	1063.28	879
lincRNA_219	4.35	2.75	2.61	13.72	11.34
lincRNA_2317	11.38	40.67	38.55	530.75	438.76
lincRNA_2324	4.49	620.93	588.53	3196.25	2642.28
lincRNA_2329	7.13	19.92	18.88	162.8	134.58
lincRNA_2367	4.6	13.78	13.06	72.61	60.03
lincRNA_2399	-17.33	360.01	341.23	23.81	19.69
lincRNA_2402	4.42	23.59	22.36	119.47	98.76
lincRNA_2407	-∞	4.91	4.65	0	0
lincRNA_2414	-6.07	4.63	4.39	0.87	0.72
lincRNA_2416	5.67	4.96	4.7	32.26	26.67
lincRNA_2440	4.13	26.66	25.27	126.21	104.34
lincRNA_2441	-13.43	73.16	69.34	6.25	5.17
lincRNA_2462	6.41	44.25	41.94	324.97	268.65
lincRNA_2502	-4.47	4.75	4.51	1.22	1.01
lincRNA_2519	4.06	9.14	8.66	42.49	35.12
lincRNA_2548	-7.23	17.83	16.9	2.83	2.34
lincRNA_2596	-∞	0.3	0.28	0	0
lincRNA_2618	-6.16	43148.2	40896.5	8032.66	6640.44
lincRNA_2619	-17.1	26.78	25.38	1.8	1.48
lincRNA_2644	4.62	11.8	11.18	62.45	51.63
lincRNA_2650	17.59	10.62	10.07	214.14	177.03
lincRNA_2654	4.68	70.76	67.07	379.86	314.02
